# Supplementary material for: (E)-N-(3,3-Di­phenyl­allyl­idene)-2-(tri­fluoro­meth­yl)aniline
Source: Acta Crystallogr Sect E Struct Rep Online. 2013 Apr 20;69(Pt 5):o757. doi: 10.1107/S1600536813010283 (PMC3648283; doi:10.1107/S1600536813010283)
Supplement: Supplementary file 1 [file e-69-0o757-sup1.cif]

##############################################################################
#                                                                            #
# This CIF contains the data in a paper accepted for publication in          #
# Acta Crystallographica Section E. It conforms to the requirements of       #
# Notes for Authors for Acta Crystallographica Section E, and has been       #
# peer reviewed under the auspices of the IUCr Commission on Journals.       #
#                                                                            #
# Full details of the Crystallographic Information File format               #
# are given in the paper "The Crystallographic Information File (CIF):       #
# a New Standard Archive File for Crystallography" by S. R. Hall, F. H.      #
# Allen and I. D. Brown [Acta Cryst. (1991), A47, 655-685].                  #
#                                                                            #
# The current version of the core CIF dictionary is obtainable from          #
# ftp://ftp.iucr.org/pub/cif_core.dic.                                       #
#                                                                            #
# Software is freely available for graphical display of the structure(s)     #
# in this CIF. For information consult the CIF software page                 #
# http://www.iucr.org/resources/cif/software.                                #
#                                                                            #
# This file may be used for bona fide research purposes within the           #
# scientific community so long as proper attribution is given to the journal # 
# article from which it was obtained.                                        #
#                                                                            #
##############################################################################
data_global
_audit_creation_method     'by CrystalStructure 4.0'
_journal_date_recd_electronic     2013-03-27
_journal_date_accepted     2013-04-15
_journal_name_full     'Acta Crystallographica, Section E'
_journal_year     2013
_journal_volume     69
_journal_issue      5
_journal_page_first     o757
_journal_page_last     o757
_journal_paper_category     QO
_journal_paper_doi     10.1107/S1600536813010283
_journal_coeditor_code     FF2102
_publ_contact_author_name     'JaeKyun Lee'
_publ_contact_author_address     'Center for Neuro-Medicine, KIST'
_publ_contact_author_email     'j9601@kist.re.kr'
_publ_contact_author_fax     '+82-2-958-5189'
_publ_contact_author_phone     '+82-2-958-6780'
_publ_section_title
;
(<i>E</i>)-<i>N</i>-(3,3-Diphenylallylidene)-2-(trifluoromethyl)aniline
;
loop_
    _publ_author_name
    _publ_author_address
    'Byung-Yong Yu'
;
Advanced Analysis Center,
Korea Institute of Science & Technology,
Hwarangro 14-gil, Seongbuk-gu, Seoul 136-791,
Republic of Korea
;
    'Ji Eun Lee'
;
 Center for Neuro-Medicine, Brain Science Institute,
 Korea Institute of Science & Technology,
 Hwarangro 14-gil, Seongbuk-gu, Seoul 136-791, Republic of Korea
;
    'Yong Seo Cho'
;
 Center for Neuro-Medicine, Brain Science Institute,
 Korea Institute of Science & Technology,
 Hwarangro 14-gil, Seongbuk-gu, Seoul 136-791, Republic of Korea
;
    'Joo Hwan Cha'
;
Advanced Analysis Center,
Korea Institute of Science & Technology,
Hwarangro 14-gil, Seongbuk-gu, Seoul 136-791,
Republic of Korea
;
    'Jae Kyun Lee'
;
 Center for Neuro-Medicine, Brain Science Institute,
 Korea Institute of Science & Technology,
 Hwarangro 14-gil, Seongbuk-gu, Seoul 136-791, Republic of Korea
;
data_I
_chemical_name_systematic
;
(<i>E</i>)-<i>N</i>-(3,3-Diphenylallylidene)-2-(trifluoromethyl)aniline
;
_chemical_formula_moiety     'C22 H16 F3 N'
_chemical_formula_sum     'C22 H16 F3 N'
_chemical_formula_iupac     'C22 H16 F3 N'
_chemical_formula_weight     351.37
_chemical_melting_point     ?
_symmetry_cell_setting     monoclinic
_symmetry_space_group_name_H-M     'P 21/n'
_symmetry_space_group_name_Hall     '-P 2yn'
loop_
    _symmetry_equiv_pos_site_id
    _symmetry_equiv_pos_as_xyz
    1 '+X,+Y,+Z'
    2 '1/2-X,1/2+Y,1/2-Z'
    3 '-X,-Y,-Z'
    4 '1/2+X,1/2-Y,1/2+Z'
_cell_length_a     8.6733(8)
_cell_length_b     11.8116(9)
_cell_length_c     17.6227(15)
_cell_angle_alpha     90.0000
_cell_angle_beta     95.661(3)
_cell_angle_gamma     90.0000
_cell_volume     1796.6(3)
_cell_formula_units_Z     4
_cell_measurement_reflns_used     8333
_cell_measurement_theta_min     3.06
_cell_measurement_theta_max     27.46
_cell_measurement_temperature     296
_exptl_crystal_description     chunk
_exptl_crystal_colour     yellow
_exptl_crystal_size_max     0.300
_exptl_crystal_size_mid     0.200
_exptl_crystal_size_min     0.100
_exptl_crystal_density_diffrn     1.299
_exptl_crystal_density_meas     ?
_exptl_crystal_density_method     'not measured'
_exptl_crystal_F_000     728.00
_exptl_absorpt_coefficient_mu     0.097
_exptl_absorpt_correction_type     multi-scan
_exptl_absorpt_process_details     '(ABSCOR; Rigaku, 1995)'
_exptl_absorpt_correction_T_min     0.725
_exptl_absorpt_correction_T_max     0.990
_diffrn_ambient_temperature     296
_diffrn_radiation_type     'Mo K\a'
_diffrn_radiation_wavelength     0.71075
_diffrn_measurement_device_type     'Rigaku R-AXIS RAPID'
_diffrn_measurement_method     \w
_diffrn_detector_area_resol_mean     10.000
_diffrn_reflns_number     16660
_diffrn_reflns_av_R_equivalents     0.0460
_diffrn_reflns_theta_max     27.47
_diffrn_reflns_theta_full     27.47
_diffrn_measured_fraction_theta_max     0.985
_diffrn_measured_fraction_theta_full     0.985
_diffrn_reflns_limit_h_min     -11
_diffrn_reflns_limit_h_max     11
_diffrn_reflns_limit_k_min     -14
_diffrn_reflns_limit_k_max     14
_diffrn_reflns_limit_l_min     -22
_diffrn_reflns_limit_l_max     21
_diffrn_standards_number     0
_diffrn_standards_interval_count     .
_diffrn_standards_decay_%     ?
_refine_special_details
;
Refinement was performed using all reflections. The weighted <i>R</i>-factor
(<i>wR</i>) and goodness of fit (<i>S</i>) are based on <i>F</i>^2^.
<i>R</i>-factor (gt) are based on <i>F</i>. The threshold expression of
<i>F</i>^2^ > 2.0 \s(<i>F</i>^2^) is used only for calculating <i>R</i>-factor
(gt).
;
_reflns_number_total     4059
_reflns_number_gt     1842
_reflns_threshold_expression     F^2^>2\s(F^2^)
_refine_ls_structure_factor_coef     Fsqd
_refine_ls_R_factor_gt     0.0507
_refine_ls_wR_factor_ref     0.1579
_refine_ls_goodness_of_fit_ref     1.015
_refine_ls_number_reflns     4059
_refine_ls_number_parameters     243
_refine_ls_number_restraints     0
_refine_ls_hydrogen_treatment     mixed
_refine_ls_weighting_scheme     calc
_refine_ls_weighting_details
            'w = 1/[\s^2^(Fo^2^)+(0.0699P)^2^+0.1152P] where P=(Fo^2^+2Fc^2^)/3'
_atom_sites_solution_hydrogens     geom
_atom_sites_solution_primary     direct
_atom_sites_solution_secondary     difmap
_refine_ls_shift/su_max     0.000
_refine_diff_density_max     0.200
_refine_diff_density_min     -0.230
_refine_ls_extinction_method     none
_refine_ls_extinction_coef     ?
loop_
    _atom_type_symbol
    _atom_type_description
    _atom_type_scat_dispersion_real
    _atom_type_scat_dispersion_imag
    _atom_type_scat_source
    'C' 'C' 0.0033 0.0016
;
International Tables for Crystallography
(1992, Vol. C, Tables 4.2.6.8 and 6.1.1.4)
;
    'H' 'H' 0.0000 0.0000
;
International Tables for Crystallography
(1992, Vol. C, Table 6.1.1.4)
;
    'F' 'F' 0.0171 0.0103
;
International Tables for Crystallography
(1992, Vol. C, Tables 4.2.6.8 and 6.1.1.4)
;
    'N' 'N' 0.0061 0.0033
;
International Tables for Crystallography
(1992, Vol. C, Tables 4.2.6.8 and 6.1.1.4)
;
_computing_data_collection     'RAPID-AUTO (Rigaku, 2006)'
_computing_cell_refinement     'RAPID-AUTO (Rigaku, 1995)'
_computing_data_reduction     'RAPID-AUTO (Rigaku, 1995)'
_computing_structure_solution
                                 '<i>Il Milione</i> (Burla <i>et al.</i>, 2007)'
_computing_structure_refinement     'SHELXL97 (Sheldrick, 2008)'
_computing_molecular_graphics     'CrystalStructure (Rigaku, 2010)'
_computing_publication_material     'CrystalStructure (Rigaku, 2010)'
loop_
    _atom_site_type_symbol
    _atom_site_label
    _atom_site_fract_x
    _atom_site_fract_y
    _atom_site_fract_z
    _atom_site_U_iso_or_equiv
    _atom_site_adp_type
    _atom_site_calc_flag
    _atom_site_refinement_flags
    _atom_site_occupancy
    _atom_site_symmetry_multiplicity
    _atom_site_disorder_assembly
    _atom_site_disorder_group
    F F1 0.6398(3) -0.25532(14) 0.58228(9) 0.1171(7) Uani d . 1.0 4 . .
    F F2 0.8032(2) -0.32028(13) 0.51242(10) 0.1025(6) Uani d . 1.0 4 . .
    F F3 0.5690(2) -0.36508(13) 0.49031(10) 0.1144(7) Uani d . 1.0 4 . .
    N N1 0.8301(2) -0.07184(14) 0.53713(10) 0.0613(5) Uani d . 1.0 4 . .
    C C1 0.8428(3) 0.01876(18) 0.57689(12) 0.0574(6) Uani d . 1.0 4 . .
    C C2 0.9652(3) 0.03036(19) 0.63772(13) 0.0592(6) Uani d . 1.0 4 . .
    C C3 0.9969(3) 0.12242(16) 0.68171(11) 0.0539(6) Uani d . 1.0 4 . .
    C C4 1.1215(3) 0.11851(16) 0.74583(12) 0.0564(6) Uani d . 1.0 4 . .
    C C5 1.2131(3) 0.21263(19) 0.76457(14) 0.0721(7) Uani d . 1.0 4 . .
    C C6 1.3343(4) 0.2068(3) 0.82101(16) 0.0859(8) Uani d . 1.0 4 . .
    C C7 1.3664(4) 0.1084(3) 0.86058(16) 0.0892(9) Uani d . 1.0 4 . .
    C C8 1.2762(4) 0.0149(3) 0.84402(15) 0.0873(8) Uani d . 1.0 4 . .
    C C9 1.1545(3) 0.0196(2) 0.78744(13) 0.0721(7) Uani d . 1.0 4 . .
    C C10 0.9134(3) 0.23139(16) 0.66760(12) 0.0549(6) Uani d . 1.0 4 . .
    C C11 0.9006(3) 0.28326(18) 0.59672(13) 0.0660(7) Uani d . 1.0 4 . .
    C C12 0.8215(4) 0.3845(2) 0.58486(16) 0.0815(8) Uani d . 1.0 4 . .
    C C13 0.7547(4) 0.4348(2) 0.6434(2) 0.0874(9) Uani d . 1.0 4 . .
    C C14 0.7667(3) 0.3857(3) 0.71360(17) 0.0812(8) Uani d . 1.0 4 . .
    C C15 0.8459(3) 0.28419(19) 0.72649(13) 0.0664(6) Uani d . 1.0 4 . .
    C C16 0.7127(3) -0.07673(18) 0.47539(12) 0.0571(6) Uani d . 1.0 4 . .
    C C17 0.6337(3) -0.17848(17) 0.45946(12) 0.0569(6) Uani d . 1.0 4 . .
    C C18 0.5267(3) -0.1866(2) 0.39554(13) 0.0695(7) Uani d . 1.0 4 . .
    C C19 0.4984(3) -0.0951(3) 0.34748(14) 0.0772(7) Uani d . 1.0 4 . .
    C C20 0.5743(3) 0.0049(3) 0.36362(14) 0.0773(7) Uani d . 1.0 4 . .
    C C21 0.6804(3) 0.01425(19) 0.42670(13) 0.0680(7) Uani d . 1.0 4 . .
    C C22 0.6603(4) -0.2777(2) 0.51082(14) 0.0707(7) Uani d . 1.0 4 . .
    H H5 1.1924 0.2804 0.7387 0.0865 Uiso calc R 1.0 4 . .
    H H6 1.3953 0.2704 0.8325 0.1031 Uiso calc R 1.0 4 . .
    H H7 1.4489 0.1051 0.8985 0.1070 Uiso calc R 1.0 4 . .
    H H8 1.2969 -0.0520 0.8710 0.1048 Uiso calc R 1.0 4 . .
    H H9 1.0935 -0.0443 0.7769 0.0866 Uiso calc R 1.0 4 . .
    H H11 0.9458 0.2496 0.5566 0.0791 Uiso calc R 1.0 4 . .
    H H12 0.8138 0.4184 0.5370 0.0978 Uiso calc R 1.0 4 . .
    H H13 0.7011 0.5025 0.6352 0.1049 Uiso calc R 1.0 4 . .
    H H14 0.7215 0.4204 0.7533 0.0975 Uiso calc R 1.0 4 . .
    H H15 0.8537 0.2515 0.7747 0.0797 Uiso calc R 1.0 4 . .
    H H18 0.4738 -0.2541 0.3851 0.0834 Uiso calc R 1.0 4 . .
    H H19 0.4280 -0.1014 0.3043 0.0927 Uiso calc R 1.0 4 . .
    H H20 0.5541 0.0669 0.3317 0.0928 Uiso calc R 1.0 4 . .
    H H21 0.7312 0.0827 0.4369 0.0816 Uiso calc R 1.0 4 . .
    H H1 0.765(3) 0.0828(19) 0.5653(12) 0.072(7) Uiso d . 1.0 4 . .
    H H2 1.023(3) -0.035(2) 0.6462(12) 0.075(8) Uiso d . 1.0 4 . .
loop_
    _atom_site_aniso_label
    _atom_site_aniso_U_11
    _atom_site_aniso_U_22
    _atom_site_aniso_U_33
    _atom_site_aniso_U_12
    _atom_site_aniso_U_13
    _atom_site_aniso_U_23
    F1 0.193(2) 0.0927(11) 0.0683(11) 0.0047(12) 0.0267(11) 0.0112(8)
    F2 0.0944(13) 0.0818(10) 0.1279(14) 0.0183(9) -0.0063(10) 0.0169(9)
    F3 0.1240(15) 0.0775(10) 0.1332(15) -0.0340(10) -0.0301(12) 0.0114(9)
    N1 0.0636(13) 0.0547(10) 0.0633(12) -0.0003(9) -0.0048(9) -0.0074(9)
    C1 0.0548(14) 0.0545(13) 0.0620(14) -0.0007(11) 0.0018(11) -0.0049(10)
    C2 0.0575(15) 0.0519(13) 0.0669(15) 0.0027(11) -0.0005(11) -0.0056(11)
    C3 0.0507(13) 0.0534(12) 0.0573(13) -0.0021(10) 0.0043(10) -0.0015(10)
    C4 0.0534(13) 0.0561(12) 0.0591(13) 0.0033(10) 0.0022(10) -0.0052(10)
    C5 0.0688(16) 0.0559(13) 0.0880(18) -0.0007(12) -0.0110(14) -0.0096(12)
    C6 0.0771(19) 0.0716(16) 0.103(3) -0.0068(14) -0.0211(16) -0.0190(15)
    C7 0.081(2) 0.099(2) 0.0819(19) 0.0070(17) -0.0241(15) -0.0146(16)
    C8 0.092(3) 0.0839(18) 0.0800(19) 0.0046(16) -0.0203(16) 0.0108(14)
    C9 0.0728(17) 0.0673(15) 0.0730(16) -0.0046(12) -0.0094(13) 0.0058(12)
    C10 0.0524(13) 0.0519(12) 0.0591(14) -0.0013(10) -0.0006(10) -0.0062(10)
    C11 0.0695(16) 0.0606(14) 0.0674(16) -0.0030(12) 0.0049(12) 0.0013(11)
    C12 0.0862(19) 0.0659(16) 0.089(2) -0.0006(14) -0.0073(15) 0.0148(14)
    C13 0.079(2) 0.0574(15) 0.121(3) 0.0092(14) -0.0190(17) -0.0074(16)
    C14 0.0677(17) 0.0790(17) 0.094(2) 0.0135(14) -0.0072(14) -0.0337(15)
    C15 0.0635(15) 0.0712(15) 0.0626(15) 0.0081(12) -0.0036(12) -0.0143(11)
    C16 0.0555(14) 0.0605(13) 0.0544(13) 0.0055(11) 0.0009(11) -0.0040(10)
    C17 0.0582(14) 0.0591(13) 0.0528(13) 0.0015(11) 0.0027(11) -0.0055(10)
    C18 0.0652(16) 0.0785(16) 0.0636(15) -0.0063(13) -0.0003(12) -0.0088(12)
    C19 0.0666(17) 0.100(2) 0.0626(16) 0.0043(15) -0.0056(12) 0.0031(14)
    C20 0.0722(18) 0.0903(18) 0.0687(16) 0.0106(15) 0.0025(14) 0.0171(13)
    C21 0.0690(16) 0.0639(14) 0.0702(16) 0.0019(12) 0.0027(13) 0.0042(12)
    C22 0.0763(18) 0.0647(15) 0.0688(17) -0.0060(14) -0.0043(13) -0.0077(12)
_geom_special_details
;
All e.s.d.'s (except the e.s.d. in the dihedral angle between two l.s. planes)
are estimated using the full covariance matrix. The cell e.s.d.'s are taken
into account individually in the estimation of e.s.d.'s in distances, angles
and torsion angles; correlations between e.s.d.'s in cell parameters are only
used when they are defined by crystal symmetry. An approximate (isotropic)
treatment of cell e.s.d.'s is used for estimating e.s.d.'s involving l.s.
planes.Y
;
loop_
    _geom_bond_atom_site_label_1
    _geom_bond_atom_site_label_2
    _geom_bond_site_symmetry_1
    _geom_bond_site_symmetry_2
    _geom_bond_distance
    _geom_bond_publ_flag
    F1 C22 . . 1.316(3) no
    F2 C22 . . 1.335(4) no
    F3 C22 . . 1.330(3) no
    N1 C1 . . 1.278(3) no
    N1 C16 . . 1.416(3) no
    C1 C2 . . 1.439(3) no
    C2 C3 . . 1.348(3) no
    C3 C4 . . 1.485(3) no
    C3 C10 . . 1.486(3) no
    C4 C5 . . 1.387(3) no
    C4 C9 . . 1.394(3) no
    C5 C6 . . 1.376(4) no
    C6 C7 . . 1.370(4) no
    C7 C8 . . 1.368(4) no
    C8 C9 . . 1.379(4) no
    C10 C11 . . 1.386(3) no
    C10 C15 . . 1.389(4) no
    C11 C12 . . 1.384(4) no
    C12 C13 . . 1.368(5) no
    C13 C14 . . 1.361(5) no
    C14 C15 . . 1.389(4) no
    C16 C17 . . 1.398(3) no
    C16 C21 . . 1.386(3) no
    C17 C18 . . 1.390(3) no
    C17 C22 . . 1.484(4) no
    C18 C19 . . 1.380(4) no
    C19 C20 . . 1.368(4) no
    C20 C21 . . 1.376(4) no
    C1 H1 . . 1.02(3) no
    C2 H2 . . 0.92(3) no
    C5 H5 . . 0.930 no
    C6 H6 . . 0.930 no
    C7 H7 . . 0.930 no
    C8 H8 . . 0.930 no
    C9 H9 . . 0.930 no
    C11 H11 . . 0.930 no
    C12 H12 . . 0.930 no
    C13 H13 . . 0.930 no
    C14 H14 . . 0.930 no
    C15 H15 . . 0.930 no
    C18 H18 . . 0.930 no
    C19 H19 . . 0.930 no
    C20 H20 . . 0.930 no
    C21 H21 . . 0.930 no
loop_
    _geom_contact_atom_site_label_1
    _geom_contact_atom_site_label_2
    _geom_contact_distance
    _geom_contact_site_symmetry_1
    _geom_contact_site_symmetry_2
    _geom_contact_publ_flag
    F1 N1 2.883(3) . . no
    F1 C16 2.938(3) . . no
    F1 C18 3.437(3) . . no
    F2 N1 2.972(3) . . no
    F2 C16 3.036(3) . . no
    F2 C18 3.393(3) . . no
    F3 C18 2.692(3) . . no
    N1 C22 2.856(3) . . no
    C1 C10 3.008(3) . . no
    C1 C11 3.178(3) . . no
    C1 C17 3.501(3) . . no
    C1 C21 2.873(3) . . no
    C2 C9 2.970(4) . . no
    C2 C11 3.111(3) . . no
    C2 C15 3.581(4) . . no
    C4 C7 2.787(4) . . no
    C4 C15 3.082(3) . . no
    C5 C8 2.751(4) . . no
    C5 C10 2.975(4) . . no
    C5 C15 3.300(4) . . no
    C6 C9 2.736(4) . . no
    C10 C13 2.781(4) . . no
    C11 C14 2.744(4) . . no
    C12 C15 2.752(4) . . no
    C16 C19 2.785(4) . . no
    C17 C20 2.763(4) . . no
    C18 C21 2.750(4) . . no
    F1 C15 3.392(3) . 2_646 no
    F2 C7 3.559(4) . 2_746 no
    F2 C11 3.386(3) . 3_756 no
    F3 F3 3.433(3) . 3_646 no
    F3 C12 3.521(4) . 3_656 no
    F3 C13 3.579(4) . 3_656 no
    C1 C19 3.482(4) . 3_656 no
    C2 C21 3.421(4) . 3_756 no
    C7 F2 3.559(4) . 2_756 no
    C11 F2 3.386(3) . 3_756 no
    C12 F3 3.521(4) . 3_656 no
    C13 F3 3.579(4) . 3_656 no
    C15 F1 3.392(3) . 2_656 no
    C19 C1 3.482(4) . 3_656 no
    C21 C2 3.421(4) . 3_756 no
    F2 H18 3.5415 . . no
    F3 H18 2.3524 . . no
    N1 H21 2.6255 . . no
    N1 H2 2.46(2) . . no
    C1 H11 2.9026 . . no
    C1 H21 2.6696 . . no
    C2 H9 2.7372 . . no
    C2 H11 2.9549 . . no
    C3 H5 2.6514 . . no
    C3 H9 2.6674 . . no
    C3 H11 2.6685 . . no
    C3 H15 2.6371 . . no
    C3 H1 2.77(2) . . no
    C4 H6 3.2368 . . no
    C4 H8 3.2516 . . no
    C4 H15 2.8899 . . no
    C4 H2 2.60(3) . . no
    C5 H7 3.2263 . . no
    C5 H9 3.2213 . . no
    C5 H15 3.1731 . . no
    C6 H8 3.2062 . . no
    C7 H5 3.2218 . . no
    C7 H9 3.2154 . . no
    C8 H6 3.2039 . . no
    C9 H5 3.2236 . . no
    C9 H7 3.2220 . . no
    C9 H2 2.71(2) . . no
    C10 H5 2.6762 . . no
    C10 H12 3.2448 . . no
    C10 H14 3.2449 . . no
    C10 H1 2.75(3) . . no
    C10 H2 3.32(3) . . no
    C11 H5 3.3787 . . no
    C11 H13 3.2243 . . no
    C11 H15 3.2246 . . no
    C11 H1 2.68(3) . . no
    C12 H14 3.2015 . . no
    C13 H11 3.2197 . . no
    C13 H15 3.2232 . . no
    C14 H12 3.2018 . . no
    C15 H5 2.9921 . . no
    C15 H11 3.2234 . . no
    C15 H13 3.2278 . . no
    C16 H18 3.2510 . . no
    C16 H20 3.2397 . . no
    C16 H1 2.47(3) . . no
    C17 H19 3.2440 . . no
    C17 H21 3.2342 . . no
    C18 H20 3.2155 . . no
    C19 H21 3.2162 . . no
    C20 H18 3.2138 . . no
    C21 H19 3.2214 . . no
    C21 H1 2.61(2) . . no
    C22 H18 2.6261 . . no
    H5 H6 2.2951 . . no
    H5 H15 3.0848 . . no
    H6 H7 2.2967 . . no
    H7 H8 2.3005 . . no
    H8 H9 2.3004 . . no
    H9 H2 2.3263 . . no
    H11 H12 2.3075 . . no
    H11 H21 3.3212 . . no
    H11 H1 2.5338 . . no
    H12 H13 2.2964 . . no
    H13 H14 2.2869 . . no
    H14 H15 2.3135 . . no
    H18 H19 2.3084 . . no
    H19 H20 2.2971 . . no
    H20 H21 2.2948 . . no
    H21 H1 2.2529 . . no
    H1 H2 2.89(3) . . no
    F1 H13 3.0388 . 1_545 no
    F1 H15 2.5164 . 2_646 no
    F1 H20 3.2530 . 3_656 no
    F2 H7 2.6835 . 2_746 no
    F2 H8 2.9097 . 4_444 no
    F2 H11 2.7276 . 3_756 no
    F2 H12 3.1174 . 1_545 no
    F2 H13 3.1975 . 1_545 no
    F3 H8 3.1798 . 4_444 no
    F3 H12 3.3739 . 1_545 no
    F3 H12 3.3667 . 3_656 no
    F3 H13 3.1146 . 1_545 no
    F3 H13 3.4632 . 3_656 no
    N1 H11 3.3985 . 3_756 no
    C1 H14 3.3088 . 2_646 no
    C1 H19 3.4381 . 3_656 no
    C2 H6 3.3227 . 2_746 no
    C2 H14 2.9347 . 2_646 no
    C2 H21 3.3361 . 3_756 no
    C3 H14 3.3205 . 2_646 no
    C5 H9 3.4397 . 2_756 no
    C5 H20 3.2257 . 4_555 no
    C6 H9 3.4967 . 2_756 no
    C6 H19 3.4020 . 3_756 no
    C6 H21 3.3927 . 4_555 no
    C6 H2 3.32(3) . 2_756 no
    C7 H12 3.2020 . 4_555 no
    C7 H19 3.5573 . 3_756 no
    C8 H5 3.1537 . 2_746 no
    C8 H12 3.4750 . 4_555 no
    C9 H5 3.1744 . 2_746 no
    C9 H13 3.4987 . 2_646 no
    C9 H14 3.4734 . 2_646 no
    C9 H20 3.5897 . 3_756 no
    C10 H18 3.4054 . 3_656 no
    C10 H19 3.4148 . 3_656 no
    C11 H8 3.2704 . 2_756 no
    C11 H18 3.3122 . 3_656 no
    C12 H7 3.2754 . 2_756 no
    C12 H7 3.5695 . 4_454 no
    C12 H8 3.4076 . 2_756 no
    C12 H18 3.0784 . 3_656 no
    C13 H7 3.4022 . 2_756 no
    C13 H9 3.4634 . 2_656 no
    C13 H18 2.9214 . 3_656 no
    C14 H9 3.2524 . 2_656 no
    C14 H18 3.0123 . 3_656 no
    C14 H19 3.2502 . 4_555 no
    C14 H20 3.1361 . 4_555 no
    C15 H18 3.2565 . 3_656 no
    C15 H19 3.2166 . 3_656 no
    C15 H20 3.0218 . 4_555 no
    C16 H2 3.54(3) . 3_756 no
    C18 H1 2.95(3) . 3_656 no
    C19 H14 3.4634 . 4_454 no
    C19 H1 2.88(3) . 3_656 no
    C20 H5 3.5740 . 4_454 no
    C20 H14 3.5708 . 4_454 no
    C20 H1 3.47(3) . 3_656 no
    C20 H2 3.53(3) . 3_756 no
    C21 H2 3.00(3) . 3_756 no
    C22 H8 3.4788 . 4_444 no
    C22 H13 3.3938 . 1_545 no
    H5 C8 3.1537 . 2_756 no
    H5 C9 3.1744 . 2_756 no
    H5 C20 3.5740 . 4_555 no
    H5 H8 2.7740 . 2_756 no
    H5 H9 2.8126 . 2_756 no
    H5 H20 2.7867 . 4_555 no
    H6 C2 3.3227 . 2_756 no
    H6 H9 2.9235 . 2_756 no
    H6 H19 3.5879 . 3_756 no
    H6 H20 3.5274 . 4_555 no
    H6 H21 2.9893 . 4_555 no
    H6 H2 2.4273 . 2_756 no
    H7 F2 2.6835 . 2_756 no
    H7 C12 3.2754 . 2_746 no
    H7 C12 3.5695 . 4_555 no
    H7 C13 3.4022 . 2_746 no
    H7 H11 3.2752 . 4_555 no
    H7 H12 3.1520 . 2_746 no
    H7 H12 2.8240 . 4_555 no
    H7 H13 3.3753 . 2_746 no
    H8 F2 2.9097 . 4_545 no
    H8 F3 3.1798 . 4_545 no
    H8 C11 3.2704 . 2_746 no
    H8 C12 3.4076 . 2_746 no
    H8 C22 3.4788 . 4_545 no
    H8 H5 2.7740 . 2_746 no
    H8 H11 3.3964 . 2_746 no
    H8 H12 3.3155 . 4_555 no
    H9 C5 3.4397 . 2_746 no
    H9 C6 3.4967 . 2_746 no
    H9 C13 3.4634 . 2_646 no
    H9 C14 3.2524 . 2_646 no
    H9 H5 2.8126 . 2_746 no
    H9 H6 2.9235 . 2_746 no
    H9 H13 3.1647 . 2_646 no
    H9 H14 2.7633 . 2_646 no
    H9 H18 3.2826 . 4_545 no
    H11 F2 2.7276 . 3_756 no
    H11 N1 3.3985 . 3_756 no
    H11 H7 3.2752 . 4_454 no
    H11 H8 3.3964 . 2_756 no
    H12 F2 3.1174 . 1_565 no
    H12 F3 3.3739 . 1_565 no
    H12 F3 3.3667 . 3_656 no
    H12 C7 3.2020 . 4_454 no
    H12 C8 3.4750 . 4_454 no
    H12 H7 3.1520 . 2_756 no
    H12 H7 2.8240 . 4_454 no
    H12 H8 3.3155 . 4_454 no
    H12 H18 3.5413 . 3_656 no
    H13 F1 3.0388 . 1_565 no
    H13 F2 3.1975 . 1_565 no
    H13 F3 3.1146 . 1_565 no
    H13 F3 3.4632 . 3_656 no
    H13 C9 3.4987 . 2_656 no
    H13 C22 3.3938 . 1_565 no
    H13 H7 3.3753 . 2_756 no
    H13 H9 3.1647 . 2_656 no
    H13 H15 3.3971 . 2_656 no
    H13 H18 3.3058 . 3_656 no
    H14 C1 3.3088 . 2_656 no
    H14 C2 2.9347 . 2_656 no
    H14 C3 3.3205 . 2_656 no
    H14 C9 3.4734 . 2_656 no
    H14 C19 3.4634 . 4_555 no
    H14 C20 3.5708 . 4_555 no
    H14 H9 2.7633 . 2_656 no
    H14 H18 3.4433 . 3_656 no
    H14 H19 2.8757 . 4_555 no
    H14 H20 3.0769 . 4_555 no
    H14 H2 2.9439 . 2_656 no
    H15 F1 2.5164 . 2_656 no
    H15 H13 3.3971 . 2_646 no
    H15 H19 3.2222 . 3_656 no
    H15 H20 2.8785 . 4_555 no
    H18 C10 3.4054 . 3_656 no
    H18 C11 3.3122 . 3_656 no
    H18 C12 3.0784 . 3_656 no
    H18 C13 2.9214 . 3_656 no
    H18 C14 3.0123 . 3_656 no
    H18 C15 3.2565 . 3_656 no
    H18 H9 3.2826 . 4_444 no
    H18 H12 3.5413 . 3_656 no
    H18 H13 3.3058 . 3_656 no
    H18 H14 3.4433 . 3_656 no
    H18 H1 3.0812 . 3_656 no
    H19 C1 3.4381 . 3_656 no
    H19 C6 3.4020 . 3_756 no
    H19 C7 3.5573 . 3_756 no
    H19 C10 3.4148 . 3_656 no
    H19 C14 3.2502 . 4_454 no
    H19 C15 3.2166 . 3_656 no
    H19 H6 3.5879 . 3_756 no
    H19 H14 2.8757 . 4_454 no
    H19 H15 3.2222 . 3_656 no
    H19 H1 2.9802 . 3_656 no
    H20 F1 3.2530 . 3_656 no
    H20 C5 3.2257 . 4_454 no
    H20 C9 3.5897 . 3_756 no
    H20 C14 3.1361 . 4_454 no
    H20 C15 3.0218 . 4_454 no
    H20 H5 2.7867 . 4_454 no
    H20 H6 3.5274 . 4_454 no
    H20 H14 3.0769 . 4_454 no
    H20 H15 2.8785 . 4_454 no
    H21 C2 3.3361 . 3_756 no
    H21 C6 3.3927 . 4_454 no
    H21 H6 2.9893 . 4_454 no
    H21 H2 2.7602 . 3_756 no
    H1 C18 2.95(3) . 3_656 no
    H1 C19 2.88(3) . 3_656 no
    H1 C20 3.47(3) . 3_656 no
    H1 H18 3.0812 . 3_656 no
    H1 H19 2.9802 . 3_656 no
    H2 C6 3.32(3) . 2_746 no
    H2 C16 3.54(3) . 3_756 no
    H2 C20 3.53(3) . 3_756 no
    H2 C21 3.00(3) . 3_756 no
    H2 H6 2.4273 . 2_746 no
    H2 H14 2.9439 . 2_646 no
    H2 H21 2.7602 . 3_756 no
loop_
    _geom_angle_atom_site_label_1
    _geom_angle_atom_site_label_2
    _geom_angle_atom_site_label_3
    _geom_angle_site_symmetry_1
    _geom_angle_site_symmetry_2
    _geom_angle_site_symmetry_3
    _geom_angle
    _geom_angle_publ_flag
    C1 N1 C16 . . . 118.15(18) no
    N1 C1 C2 . . . 120.4(2) no
    C1 C2 C3 . . . 126.8(2) no
    C2 C3 C4 . . . 120.31(19) no
    C2 C3 C10 . . . 122.27(19) no
    C4 C3 C10 . . . 117.41(17) no
    C3 C4 C5 . . . 120.86(19) no
    C3 C4 C9 . . . 121.52(19) no
    C5 C4 C9 . . . 117.6(2) no
    C4 C5 C6 . . . 120.7(3) no
    C5 C6 C7 . . . 120.9(3) no
    C6 C7 C8 . . . 119.6(3) no
    C7 C8 C9 . . . 120.1(3) no
    C4 C9 C8 . . . 121.1(3) no
    C3 C10 C11 . . . 121.9(2) no
    C3 C10 C15 . . . 119.90(19) no
    C11 C10 C15 . . . 118.2(2) no
    C10 C11 C12 . . . 120.8(3) no
    C11 C12 C13 . . . 120.1(3) no
    C12 C13 C14 . . . 120.0(3) no
    C13 C14 C15 . . . 120.6(3) no
    C10 C15 C14 . . . 120.2(3) no
    N1 C16 C17 . . . 119.37(19) no
    N1 C16 C21 . . . 122.02(19) no
    C17 C16 C21 . . . 118.46(19) no
    C16 C17 C18 . . . 119.8(2) no
    C16 C17 C22 . . . 120.79(19) no
    C18 C17 C22 . . . 119.4(2) no
    C17 C18 C19 . . . 120.5(3) no
    C18 C19 C20 . . . 119.7(3) no
    C19 C20 C21 . . . 120.5(3) no
    C16 C21 C20 . . . 121.1(3) no
    F1 C22 F2 . . . 105.6(2) no
    F1 C22 F3 . . . 106.4(3) no
    F1 C22 C17 . . . 113.4(2) no
    F2 C22 F3 . . . 103.9(2) no
    F2 C22 C17 . . . 113.5(3) no
    F3 C22 C17 . . . 113.2(2) no
    N1 C1 H1 . . . 119.4(12) no
    C2 C1 H1 . . . 120.3(12) no
    C1 C2 H2 . . . 113.1(14) no
    C3 C2 H2 . . . 120.1(14) no
    C4 C5 H5 . . . 119.643 no
    C6 C5 H5 . . . 119.648 no
    C5 C6 H6 . . . 119.575 no
    C7 C6 H6 . . . 119.568 no
    C6 C7 H7 . . . 120.214 no
    C8 C7 H7 . . . 120.218 no
    C7 C8 H8 . . . 119.943 no
    C9 C8 H8 . . . 119.939 no
    C4 C9 H9 . . . 119.432 no
    C8 C9 H9 . . . 119.422 no
    C10 C11 H11 . . . 119.587 no
    C12 C11 H11 . . . 119.590 no
    C11 C12 H12 . . . 119.939 no
    C13 C12 H12 . . . 119.934 no
    C12 C13 H13 . . . 119.980 no
    C14 C13 H13 . . . 119.993 no
    C13 C14 H14 . . . 119.706 no
    C15 C14 H14 . . . 119.723 no
    C10 C15 H15 . . . 119.882 no
    C14 C15 H15 . . . 119.890 no
    C17 C18 H18 . . . 119.747 no
    C19 C18 H18 . . . 119.754 no
    C18 C19 H19 . . . 120.153 no
    C20 C19 H19 . . . 120.159 no
    C19 C20 H20 . . . 119.752 no
    C21 C20 H20 . . . 119.751 no
    C16 C21 H21 . . . 119.469 no
    C20 C21 H21 . . . 119.473 no
loop_
    _geom_torsion_atom_site_label_1
    _geom_torsion_atom_site_label_2
    _geom_torsion_atom_site_label_3
    _geom_torsion_atom_site_label_4
    _geom_torsion_site_symmetry_1
    _geom_torsion_site_symmetry_2
    _geom_torsion_site_symmetry_3
    _geom_torsion_site_symmetry_4
    _geom_torsion
    _geom_torsion_publ_flag
    C1 N1 C16 C17 . . . . -142.8(2) no
    C1 N1 C16 C21 . . . . 41.6(3) no
    C16 N1 C1 C2 . . . . -176.75(17) no
    N1 C1 C2 C3 . . . . 176.6(2) no
    C1 C2 C3 C4 . . . . 175.9(2) no
    C1 C2 C3 C10 . . . . -5.5(4) no
    C2 C3 C4 C5 . . . . 144.6(2) no
    C2 C3 C4 C9 . . . . -33.0(3) no
    C2 C3 C10 C11 . . . . -52.5(3) no
    C2 C3 C10 C15 . . . . 127.7(3) no
    C4 C3 C10 C11 . . . . 126.1(2) no
    C4 C3 C10 C15 . . . . -53.7(3) no
    C10 C3 C4 C5 . . . . -34.0(3) no
    C10 C3 C4 C9 . . . . 148.46(18) no
    C3 C4 C5 C6 . . . . -176.09(19) no
    C3 C4 C9 C8 . . . . 176.22(19) no
    C5 C4 C9 C8 . . . . -1.4(4) no
    C9 C4 C5 C6 . . . . 1.6(4) no
    C4 C5 C6 C7 . . . . -0.7(4) no
    C5 C6 C7 C8 . . . . -0.3(5) no
    C6 C7 C8 C9 . . . . 0.5(5) no
    C7 C8 C9 C4 . . . . 0.4(4) no
    C3 C10 C11 C12 . . . . 179.65(17) no
    C3 C10 C15 C14 . . . . -179.55(17) no
    C11 C10 C15 C14 . . . . 0.6(3) no
    C15 C10 C11 C12 . . . . -0.5(3) no
    C10 C11 C12 C13 . . . . 0.0(4) no
    C11 C12 C13 C14 . . . . 0.4(4) no
    C12 C13 C14 C15 . . . . -0.3(4) no
    C13 C14 C15 C10 . . . . -0.2(4) no
    N1 C16 C17 C18 . . . . -175.09(18) no
    N1 C16 C17 C22 . . . . 6.1(3) no
    N1 C16 C21 C20 . . . . 174.87(19) no
    C17 C16 C21 C20 . . . . -0.7(4) no
    C21 C16 C17 C18 . . . . 0.6(4) no
    C21 C16 C17 C22 . . . . -178.24(19) no
    C16 C17 C18 C19 . . . . 0.3(4) no
    C16 C17 C22 F1 . . . . 54.5(3) no
    C16 C17 C22 F2 . . . . -66.0(3) no
    C16 C17 C22 F3 . . . . 175.9(2) no
    C18 C17 C22 F1 . . . . -124.4(3) no
    C18 C17 C22 F2 . . . . 115.1(3) no
    C18 C17 C22 F3 . . . . -3.0(4) no
    C22 C17 C18 C19 . . . . 179.2(2) no
    C17 C18 C19 C20 . . . . -1.1(4) no
    C18 C19 C20 C21 . . . . 1.0(4) no
    C19 C20 C21 C16 . . . . -0.1(4) no
loop_
    _geom_hbond_atom_site_label_D
    _geom_hbond_atom_site_label_H
    _geom_hbond_atom_site_label_A
    _geom_hbond_site_symmetry_D
    _geom_hbond_site_symmetry_H
    _geom_hbond_site_symmetry_A
    _geom_hbond_distance_DH
    _geom_hbond_distance_HA
    _geom_hbond_distance_DA
    _geom_hbond_angle_DHA
    _geom_hbond_publ_flag
    C15 H15 F1 . . 2_656 0.930 2.516 3.392(3) 157.0 yes
_iucr_refine_instructions_details
;
TITL JY1207
CELL  0.71075 8.67327 11.81163 17.62266 90.000 95.661 90.000
ZERR  4 0.00081 0.00086 0.00146 0.000 0.003 0.000
LATT 1
SYMM .50-X, .50+Y, .50-Z
SFAC C H F N
UNIT 88 64 12 4
SHEL 99999.000000 0.000000
L.S. 10
FMAP 2
PLAN -32
WPDB -2
HTAB
BOND $H
CONF
LIST 4
TEMP 23.0
ACTA
SIZE 0.300 0.200 0.100
WGHT    0.069900    0.115200
FVAR       1.47926
F1    3    0.639820   -0.255317    0.582276    11.00000    0.19309    0.09269 =
         0.06827    0.01117    0.02670    0.00472
F2    3    0.803168   -0.320276    0.512425    11.00000    0.09439    0.08175 =
         0.12791    0.01689   -0.00625    0.01830
F3    3    0.568986   -0.365078    0.490308    11.00000    0.12397    0.07747 =
         0.13321    0.01139   -0.03009   -0.03397
N1    4    0.830125   -0.071843    0.537126    11.00000    0.06364    0.05473 =
         0.06329   -0.00742   -0.00481   -0.00029
C1    1    0.842794    0.018760    0.576890    11.00000    0.05482    0.05448 =
         0.06204   -0.00492    0.00175   -0.00073
C2    1    0.965162    0.030361    0.637720    11.00000    0.05748    0.05191 =
         0.06688   -0.00558   -0.00052    0.00266
C3    1    0.996934    0.122417    0.681714    11.00000    0.05067    0.05342 =
         0.05729   -0.00151    0.00428   -0.00213
C4    1    1.121481    0.118509    0.745835    11.00000    0.05341    0.05608 =
         0.05908   -0.00515    0.00225    0.00327
C5    1    1.213132    0.212628    0.764571    11.00000    0.06878    0.05586 =
         0.08799   -0.00958   -0.01102   -0.00067
AFIX  43
H5    2    1.192413    0.280407    0.738701    11.00000   -1.20000
AFIX   0
C6    1    1.334351    0.206763    0.821015    11.00000    0.07707    0.07161 =
         0.10304   -0.01902   -0.02108   -0.00683
AFIX  43
H6    2    1.395327    0.270437    0.832447    11.00000   -1.20000
AFIX   0
C7    1    1.366374    0.108362    0.860581    11.00000    0.08069    0.09851 =
         0.08189   -0.01456   -0.02408    0.00704
AFIX  43
H7    2    1.448886    0.105126    0.898457    11.00000   -1.20000
AFIX   0
C8    1    1.276167    0.014851    0.844016    11.00000    0.09242    0.08391 =
         0.07999    0.01078   -0.02027    0.00465
AFIX  43
H8    2    1.296906   -0.052033    0.870949    11.00000   -1.20000
AFIX   0
C9    1    1.154531    0.019603    0.787444    11.00000    0.07277    0.06733 =
         0.07300    0.00581   -0.00935   -0.00461
AFIX  43
H9    2    1.093507   -0.044289    0.776877    11.00000   -1.20000
AFIX   0
C10   1    0.913429    0.231390    0.667601    11.00000    0.05245    0.05193 =
         0.05908   -0.00619   -0.00064   -0.00128
C11   1    0.900654    0.283258    0.596715    11.00000    0.06952    0.06057 =
         0.06739    0.00128    0.00487   -0.00304
AFIX  43
H11   2    0.945800    0.249635    0.556620    11.00000   -1.20000
AFIX   0
C12   1    0.821536    0.384481    0.584859    11.00000    0.08619    0.06591 =
         0.08918    0.01479   -0.00725   -0.00062
AFIX  43
H12   2    0.813789    0.418363    0.536997    11.00000   -1.20000
AFIX   0
C13   1    0.754732    0.434769    0.643386    11.00000    0.07851    0.05742 =
         0.12053   -0.00737   -0.01902    0.00921
AFIX  43
H13   2    0.701081    0.502542    0.635210    11.00000   -1.20000
AFIX   0
C14   1    0.766730    0.385672    0.713601    11.00000    0.06773    0.07895 =
         0.09394   -0.03371   -0.00724    0.01352
AFIX  43
H14   2    0.721524    0.420375    0.753285    11.00000   -1.20000
AFIX   0
C15   1    0.845910    0.284189    0.726491    11.00000    0.06350    0.07124 =
         0.06261   -0.01425   -0.00362    0.00815
AFIX  43
H15   2    0.853738    0.251484    0.774722    11.00000   -1.20000
AFIX   0
C16   1    0.712738   -0.076732    0.475393    11.00000    0.05546    0.06046 =
         0.05436   -0.00398    0.00086    0.00550
C17   1    0.633672   -0.178480    0.459461    11.00000    0.05818    0.05907 =
         0.05283   -0.00548    0.00271    0.00152
C18   1    0.526663   -0.186575    0.395544    11.00000    0.06520    0.07849 =
         0.06356   -0.00878   -0.00028   -0.00631
AFIX  43
H18   2    0.473753   -0.254154    0.385109    11.00000   -1.20000
AFIX   0
C19   1    0.498366   -0.095123    0.347479    11.00000    0.06663    0.10010 =
         0.06260    0.00307   -0.00562    0.00432
AFIX  43
H19   2    0.428004   -0.101395    0.304317    11.00000   -1.20000
AFIX   0
C20   1    0.574327    0.004853    0.363621    11.00000    0.07220    0.09027 =
         0.06866    0.01709    0.00251    0.01061
AFIX  43
H20   2    0.554104    0.066911    0.331708    11.00000   -1.20000
AFIX   0
C21   1    0.680385    0.014251    0.426705    11.00000    0.06900    0.06394 =
         0.07019    0.00418    0.00274    0.00190
AFIX  43
H21   2    0.731196    0.082731    0.436854    11.00000   -1.20000
AFIX   0
C22   1    0.660344   -0.277653    0.510816    11.00000    0.07629    0.06474 =
         0.06876   -0.00770   -0.00428   -0.00597
H1    2    0.764695    0.082820    0.565265    11.00000    0.07223
H2    2    1.023169   -0.034604    0.646195    11.00000    0.07493
HKLF 4
REM  JY1207
REM R1 =  0.0507 for   1842 Fo > 4sig(Fo)  and  0.1296 for all   4059 data
REM    243 parameters refined using      0 restraints
END
;
