# Supplementary material for: (E)-N-(3,3-Di­phenyl­allyl­idene)-2-(tri­fluoro­meth­yl)aniline
Source: Acta Crystallogr Sect E Struct Rep Online. 2013 Apr 20;69(Pt 5):o757. doi: 10.1107/S1600536813010283 (PMC3648283; doi:10.1107/S1600536813010283)
Supplement: Supplementary file 2 [file e-69-0o757-Isup2.hkl]

# 
# h,k,l, Fc-squared, Fo-squared, sigma(Fo-squared) and status flag 
# 
data_I
_shelx_title ' JY1207' 
_shelx_refln_list_code          4 
_shelx_F_calc_maximum      196.28 
_exptl_crystal_F_000       728.00 
_reflns_d_resolution_high  0.7704 
 
loop_ 
 _symmetry_equiv_pos_as_xyz 
 'x, y, z' 
 '-x+1/2, y+1/2, -z+1/2' 
 '-x, -y, -z' 
 'x-1/2, -y-1/2, z-1/2' 
 
_cell_length_a     8.6733 
_cell_length_b    11.8116 
_cell_length_c    17.6227 
_cell_angle_alpha  90.000 
_cell_angle_beta   95.661 
_cell_angle_gamma  90.000 
 
_shelx_F_squared_multiplier     1.000 
 
loop_ 
 _refln_index_h 
 _refln_index_k 
 _refln_index_l 
 _refln_F_squared_calc 
 _refln_F_squared_meas 
 _refln_F_squared_sigma 
 _refln_observed_status 
   2   0   0     5712.50     5068.35     41.46 o 
   4   0   0      395.32      347.27      7.81 o 
   6   0   0      630.65      669.66     13.75 o 
   8   0   0        4.91        6.67      7.15 o 
  10   0   0        0.10        0.27      7.30 o 
   2   1   0    16083.19    13929.54     77.94 o 
   3   1   0      446.63      410.90      5.70 o 
   4   1   0      383.47      389.59      5.85 o 
   5   1   0      272.43      269.15      5.89 o 
   6   1   0      111.01      116.88      6.72 o 
   7   1   0      194.41      192.05      6.45 o 
   8   1   0       34.82       35.35      7.84 o 
   9   1   0       28.56       18.68      6.54 o 
  10   1   0        0.08        0.58      5.12 o 
  11   1   0        0.13       -0.90      6.70 o 
   0   2   0      107.25      120.74      3.97 o 
   1   2   0     9353.82     8510.13     44.37 o 
   2   2   0      318.65      322.73      4.06 o 
   3   2   0      527.97      476.53      5.33 o 
   4   2   0     1204.58     1182.43      9.75 o 
   5   2   0      409.98      426.86      6.75 o 
   6   2   0        0.93        0.53      3.17 o 
   7   2   0       34.15       43.48      5.00 o 
   8   2   0        1.19        2.29      4.66 o 
   9   2   0       31.33        6.72      5.85 o 
  10   2   0        6.24        0.05      4.67 o 
  11   2   0        0.50       -0.70      6.78 o 
   1   3   0      732.45      672.21      5.00 o 
   2   3   0     3049.98     3012.71     17.81 o 
   3   3   0     1405.99     1341.73      9.64 o 
   4   3   0        9.00       14.95      2.91 o 
   5   3   0      144.42      135.47      4.64 o 
   6   3   0      502.33      582.04      8.60 o 
   7   3   0      218.90      251.82      7.17 o 
   8   3   0       41.23       58.52     15.25 o 
   9   3   0       20.55        4.64      5.90 o 
  10   3   0       20.09       -0.51      5.82 o 
   0   4   0     1834.14     1703.68     15.82 o 
   1   4   0     1244.03     1211.41      7.92 o 
   2   4   0      500.57      476.42      4.19 o 
   3   4   0     1201.24     1260.83      9.90 o 
   4   4   0      764.40      785.49      7.85 o 
   5   4   0        5.67        5.39      3.19 o 
   6   4   0        9.47       13.81      4.71 o 
   7   4   0        1.49       -0.35      3.38 o 
   8   4   0      105.49      117.08      6.25 o 
   9   4   0       21.84       24.35     10.95 o 
  10   4   0       10.94        6.76      5.33 o 
   1   5   0      431.85      423.81      3.60 o 
   2   5   0      390.03      400.00      5.30 o 
   3   5   0       45.55       51.65      2.30 o 
   4   5   0       22.93       20.74      2.67 o 
   5   5   0       58.64       63.07      3.83 o 
   6   5   0        0.07       -3.58      4.21 o 
   7   5   0        6.62        2.65      3.99 o 
   8   5   0       11.19       10.36      5.13 o 
   9   5   0        0.12       -0.89      4.59 o 
  10   5   0        0.73        6.54      5.97 o 
   0   6   0      266.62      275.67      4.40 o 
   1   6   0        0.93        1.20      1.03 o 
   2   6   0       94.86      105.02      3.29 o 
   3   6   0        1.35        3.00      1.78 o 
   4   6   0        3.06        0.30      2.00 o 
   5   6   0       37.31       30.07      3.87 o 
   6   6   0       13.02       12.58      5.82 o 
   7   6   0        0.96        1.68      3.85 o 
   8   6   0        7.74        7.56      5.56 o 
   9   6   0        0.08       -0.31      4.21 o 
  10   6   0        7.16       10.70      5.06 o 
   1   7   0      333.21      317.02      3.09 o 
   2   7   0      398.67      377.19      3.85 o 
   3   7   0       65.77       56.06      3.80 o 
   4   7   0      212.57      242.21      4.16 o 
   5   7   0        0.64        2.46      2.86 o 
   6   7   0        4.96        1.85      3.85 o 
   7   7   0       45.46       52.89      4.31 o 
   8   7   0       32.26       24.96      8.95 o 
   9   7   0        1.97        2.84      5.57 o 
   0   8   0      408.13      422.62      9.94 o 
   1   8   0      635.72      622.75      5.50 o 
   2   8   0      222.92      238.48      7.04 o 
   3   8   0        2.08        0.56      1.39 o 
   4   8   0       93.52      108.18      4.19 o 
   5   8   0        2.37        0.70      2.73 o 
   6   8   0        4.82        5.63      3.06 o 
   7   8   0       27.76       12.59      6.92 o 
   8   8   0        0.83        1.37      3.57 o 
   9   8   0        0.03        4.08      4.01 o 
   1   9   0       16.85       16.88      2.05 o 
   2   9   0       51.61       64.16      9.81 o 
   3   9   0        0.13       -3.30      4.38 o 
   4   9   0       10.52        8.16      1.21 o 
   5   9   0        1.21        1.82      2.25 o 
   6   9   0       25.93       26.32      8.05 o 
   7   9   0        0.59       -0.98      3.92 o 
   8   9   0        0.27        2.66      3.18 o 
   9   9   0        9.77       -0.78     17.87 o 
   0  10   0      266.92      238.39     14.19 o 
   1  10   0       10.76       15.58      2.75 o 
   2  10   0       43.56       47.29      3.95 o 
   3  10   0       64.39       64.62      5.25 o 
   4  10   0        9.92        6.27      4.49 o 
   5  10   0        5.64        6.70      5.15 o 
   6  10   0       26.25       24.27     12.97 o 
   7  10   0       11.29        7.02      9.55 o 
   8  10   0        0.03        0.40      9.57 o 
   1  11   0      249.25      230.75     10.30 o 
   2  11   0       16.55        5.78      4.53 o 
   3  11   0        0.02       -0.60      3.29 o 
   4  11   0        2.07       -0.21      3.93 o 
   5  11   0        7.84        6.06      6.56 o 
   6  11   0        0.64        6.31      8.27 o 
   7  11   0        0.87        4.73      6.61 o 
   0  12   0       26.59       26.31      1.68 o 
   1  12   0        2.03       -0.86      3.58 o 
   2  12   0       14.23       12.33      8.32 o 
   3  12   0       33.90       12.99     10.71 o 
   4  12   0        0.73       -1.27      4.13 o 
   5  12   0        0.08        5.46      5.33 o 
   6  12   0        0.32       -0.91      5.15 o 
   1  13   0        0.11        1.02      2.17 o 
   2  13   0        1.30       -0.74      6.27 o 
   3  13   0       19.82       11.01      6.38 o 
   4  13   0        0.23        1.16      4.38 o 
   5  13   0        0.00       -2.34      6.27 o 
   0  14   0        5.55      -15.36     15.36 o 
   1  14   0       18.48       17.10     15.61 o 
   2  14   0       15.54       19.76     10.50 o 
   3  14   0        2.16       -1.50      6.29 o 
   4  14   0        0.04        0.19      4.25 o 
 -11   0   1       15.74       -0.21     13.99 o 
  -9   0   1        4.81       -2.25      9.30 o 
  -7   0   1        1.92       -4.22     10.42 o 
  -5   0   1        3.61        4.13      4.77 o 
  -3   0   1      581.10      549.98      8.75 o 
   3   0   1     1605.50     1589.58     15.97 o 
   5   0   1      592.45      573.81     13.25 o 
   7   0   1        1.04        4.89      5.71 o 
   9   0   1        1.77       -1.59      5.91 o 
  11   0   1        0.20       -0.84      8.18 o 
 -11   1   1        0.02        1.38      5.99 o 
 -10   1   1        2.18       -2.71      6.31 o 
  -9   1   1        3.09        2.14      6.52 o 
  -8   1   1       21.37       22.56      5.24 o 
  -7   1   1      158.63      172.64      6.85 o 
  -6   1   1       38.53       51.54      4.37 o 
  -5   1   1       19.72       17.46      2.99 o 
  -4   1   1       18.71       21.67      2.20 o 
  -3   1   1     1210.71     1126.19      9.33 o 
  -2   1   1      225.72      208.89      4.38 o 
  -1   1   1       66.10       69.04      1.52 o 
   1   1   1     7266.08     6452.62     37.09 o 
   2   1   1     1632.29     1470.78     10.76 o 
   3   1   1      776.09      749.97      7.43 o 
   4   1   1       92.94       85.13      4.31 o 
   5   1   1      153.94      154.20      4.43 o 
   6   1   1      634.30      673.84      9.90 o 
   7   1   1       16.98       16.73      5.26 o 
   8   1   1        1.68       -0.18      3.73 o 
   9   1   1       28.36       12.05      5.69 o 
  10   1   1        0.60        0.60      5.81 o 
  11   1   1        1.52       -0.40      6.09 o 
 -11   2   1       18.79        9.41      6.30 o 
 -10   2   1       45.90        1.51      6.70 o 
  -9   2   1       49.97       43.51     10.88 o 
  -8   2   1       18.90       19.99      5.72 o 
  -7   2   1       60.44       80.72      5.55 o 
  -6   2   1      375.97      392.15      8.35 o 
  -5   2   1       28.13       28.26      4.40 o 
  -4   2   1      160.57      153.02      3.88 o 
  -3   2   1      788.26      806.39      7.13 o 
  -2   2   1      455.95      446.01      5.22 o 
  -1   2   1     2699.21     2624.08     18.26 o 
   0   2   1     3108.02     2847.90     26.01 o 
   1   2   1       61.91       51.76      1.92 o 
   2   2   1     7881.89     7338.41     41.72 o 
   3   2   1     1808.84     1677.96     12.14 o 
   4   2   1        8.61        8.65      3.27 o 
   5   2   1      221.13      216.22      6.80 o 
   6   2   1       62.94       76.45      5.19 o 
   7   2   1      353.03      374.30      9.97 o 
   8   2   1       66.14       75.77      7.26 o 
   9   2   1        0.41       -1.84      5.21 o 
  10   2   1        0.65        0.04      3.97 o 
  11   2   1        1.34        0.21      5.78 o 
 -11   3   1        2.87       -5.75      8.00 o 
 -10   3   1        1.85       -3.64      5.05 o 
  -9   3   1       32.99       13.33      9.72 o 
  -8   3   1       41.81       48.47     10.17 o 
  -7   3   1       51.57       57.21      4.63 o 
  -6   3   1        4.10        6.13      3.94 o 
  -5   3   1        1.12       -0.25      2.34 o 
  -4   3   1       74.54       70.78      3.99 o 
  -3   3   1        2.80        3.89      2.39 o 
  -2   3   1     1697.03     1582.14     10.54 o 
  -1   3   1      190.20      166.23      4.11 o 
   0   3   1     8592.88     7664.78     55.96 o 
   1   3   1     2087.92     1901.11     11.42 o 
   2   3   1        2.44        2.94      2.13 o 
   3   3   1      540.39      499.47      5.52 o 
   4   3   1      328.25      295.58      5.17 o 
   5   3   1      243.47      243.26      5.42 o 
   6   3   1      156.41      162.33      6.07 o 
   7   3   1        0.02       -3.96      4.47 o 
   8   3   1      202.33      231.50      8.88 o 
   9   3   1       33.99       11.19      8.79 o 
  10   3   1        0.08       -1.15      6.18 o 
 -10   4   1        0.11        1.08      4.90 o 
  -9   4   1        0.07        6.74      4.64 o 
  -8   4   1        1.54        3.45      4.49 o 
  -7   4   1        0.01       -1.39      4.11 o 
  -6   4   1       14.24        7.44      4.16 o 
  -5   4   1        1.32        1.55      2.84 o 
  -4   4   1       22.57       22.11      2.58 o 
  -3   4   1      119.75      144.62      3.05 o 
  -2   4   1       45.78       46.93      1.89 o 
  -1   4   1      332.20      301.80      6.22 o 
   0   4   1      312.95      297.68      3.43 o 
   1   4   1       59.13       65.11      2.58 o 
   2   4   1     1669.34     1645.05     10.55 o 
   3   4   1     4916.94     4954.46     30.36 o 
   4   4   1      584.72      581.56      6.39 o 
   5   4   1      487.14      508.83      8.23 o 
   6   4   1       44.20       46.73      5.06 o 
   7   4   1       69.79       87.58      5.73 o 
   8   4   1       11.70       12.92      4.83 o 
   9   4   1        9.73        0.88      4.83 o 
  10   4   1        0.48        1.82      6.66 o 
 -10   5   1        9.93        2.65      5.28 o 
  -9   5   1        2.74       -1.81      5.59 o 
  -8   5   1        0.34       -0.41      3.47 o 
  -7   5   1        9.39        7.76      4.46 o 
  -6   5   1       93.33      111.32      5.04 o 
  -5   5   1      102.27      111.71      5.64 o 
  -4   5   1      288.09      344.35      6.14 o 
  -3   5   1        0.43        0.76      1.68 o 
  -2   5   1       89.62       74.07      2.46 o 
  -1   5   1     1030.21     1047.38     18.09 o 
   0   5   1        0.91        1.84      1.55 o 
   1   5   1       83.79       80.81      2.00 o 
   2   5   1     1280.17     1333.73     10.08 o 
   3   5   1      699.80      791.80      6.92 o 
   4   5   1        7.95       22.89      2.61 o 
   5   5   1      398.96      412.66      8.20 o 
   6   5   1        0.57        0.22      3.53 o 
   7   5   1        0.10        1.85      3.93 o 
   8   5   1        0.00       -1.25      4.95 o 
   9   5   1       10.21        4.51      4.78 o 
  10   5   1        7.63       -1.56      5.08 o 
 -10   6   1        0.10        1.59      5.20 o 
  -9   6   1        2.24        3.48      4.04 o 
  -8   6   1       21.65       14.69      7.20 o 
  -7   6   1        6.85        3.67      3.74 o 
  -6   6   1        7.58       12.88      3.74 o 
  -5   6   1      132.71      139.38      5.22 o 
  -4   6   1      267.40      284.98      4.46 o 
  -3   6   1       13.04       10.60      2.54 o 
  -2   6   1       22.74       27.00      3.94 o 
  -1   6   1      378.50      329.39      5.89 o 
   0   6   1       54.10       58.36      1.89 o 
   1   6   1     1555.77     1678.48     11.78 o 
   2   6   1      964.58     1124.16     10.28 o 
   3   6   1       67.85       61.28      2.82 o 
   4   6   1        0.15        0.79      2.49 o 
   5   6   1       51.01       49.45      4.06 o 
   6   6   1       46.41       52.86      4.60 o 
   7   6   1        1.87        2.36      3.53 o 
   8   6   1       57.34       60.46     12.93 o 
   9   6   1       10.85        4.75      4.44 o 
  10   6   1       10.48       10.38      5.86 o 
 -10   7   1        2.44       -8.26      8.26 o 
  -9   7   1       10.36        4.44      4.84 o 
  -8   7   1        7.23       12.34      4.01 o 
  -7   7   1        4.32        7.17      3.71 o 
  -6   7   1        0.02        1.47      2.32 o 
  -5   7   1        0.17        5.58      2.52 o 
  -4   7   1       51.92       51.70      2.40 o 
  -3   7   1       63.78       67.48      4.08 o 
  -2   7   1       14.40       11.78      3.15 o 
  -1   7   1       84.19       96.56      4.31 o 
   0   7   1        1.60       -0.14      1.44 o 
   1   7   1       27.83       31.52      2.03 o 
   2   7   1        4.49        2.83      1.28 o 
   3   7   1        0.11       -0.80      3.16 o 
   4   7   1       91.06       88.57      4.22 o 
   5   7   1        3.09        5.13      3.26 o 
   6   7   1       54.56       61.88      4.10 o 
   7   7   1        0.57        2.43      4.20 o 
   8   7   1        0.01       -2.93      4.19 o 
   9   7   1        8.32        2.55      4.89 o 
  -9   8   1       10.09        8.33      5.01 o 
  -8   8   1       24.96       11.83      5.69 o 
  -7   8   1        0.01       -0.66      2.64 o 
  -6   8   1        4.66        2.16      2.21 o 
  -5   8   1        2.36       -0.26      1.90 o 
  -4   8   1       70.47       65.84      7.98 o 
  -3   8   1      102.99      111.25      5.77 o 
  -2   8   1      159.84      151.28      5.47 o 
  -1   8   1       20.46       25.27      3.28 o 
   0   8   1        2.68        6.13      2.53 o 
   1   8   1       59.03       50.94      1.76 o 
   2   8   1      386.71      399.93      4.98 o 
   3   8   1       94.18      108.47      3.77 o 
   4   8   1       32.45       28.13      3.74 o 
   5   8   1        8.34        3.99      3.35 o 
   6   8   1       46.66       51.67      4.30 o 
   7   8   1       31.32       26.88      9.38 o 
   8   8   1       19.48        9.20      5.77 o 
   9   8   1        6.63        4.58      5.29 o 
  -9   9   1        0.38       -1.91     11.32 o 
  -8   9   1        0.25        4.39      5.85 o 
  -7   9   1       96.97       83.94     61.16 o 
  -6   9   1        9.41        5.09      1.92 o 
  -5   9   1        1.77        1.78      1.92 o 
  -4   9   1       22.67       30.70      6.27 o 
  -3   9   1       41.78       47.70      4.99 o 
  -2   9   1       53.67       53.60      5.36 o 
  -1   9   1      814.43      805.45     10.97 o 
   0   9   1      117.19      126.96      4.68 o 
   1   9   1       23.31       22.47      1.47 o 
   2   9   1        0.32       -0.74      1.56 o 
   3   9   1        3.55        3.13      1.61 o 
   4   9   1      193.36      176.72      5.50 o 
   5   9   1       42.52       34.93      2.45 o 
   6   9   1        3.12        2.36      3.19 o 
   7   9   1        0.85        0.28      2.67 o 
   8   9   1        1.40        0.34      3.39 o 
  -8  10   1       16.26       -0.43      9.90 o 
  -7  10   1        0.94        1.43      9.03 o 
  -6  10   1        0.09        0.19      5.00 o 
  -5  10   1        0.03        7.50      7.42 o 
  -4  10   1       19.57       15.97      4.87 o 
  -3  10   1        7.23        6.18      3.99 o 
  -2  10   1       99.38      125.24      7.86 o 
  -1  10   1      107.75      103.05      6.81 o 
   0  10   1      176.54      167.15      7.43 o 
   1  10   1       36.18       34.99      2.56 o 
   2  10   1      144.46      158.41      5.88 o 
   3  10   1       32.60       40.36      4.80 o 
   4  10   1       13.16       10.30      1.46 o 
   5  10   1        4.84        2.70      2.99 o 
   6  10   1        4.56        1.64      3.03 o 
   7  10   1        0.24        1.79     14.54 o 
   8  10   1        1.87       17.46     15.85 o 
  -7  11   1       24.51       12.46      8.31 o 
  -6  11   1        1.96        2.66      8.38 o 
  -5  11   1        1.59        0.54      5.33 o 
  -4  11   1        1.34       -0.46      3.96 o 
  -3  11   1       11.88       11.40      4.11 o 
  -2  11   1        5.35        2.80      4.38 o 
  -1  11   1      438.55      450.70     10.74 o 
   0  11   1      123.67      120.30      4.35 o 
   1  11   1       37.09       30.38      2.38 o 
   2  11   1       19.84       21.56      3.49 o 
   3  11   1       15.33       10.47      4.75 o 
   4  11   1       41.09       34.70      6.23 o 
   5  11   1       44.56       55.11      6.78 o 
   6  11   1        0.47       -6.99      6.99 o 
   7  11   1        3.69       14.34     10.66 o 
  -6  12   1        5.66        3.98     13.99 o 
  -5  12   1        0.13        2.53      5.40 o 
  -4  12   1        0.26       -0.75      4.02 o 
  -3  12   1        0.56       -3.52      3.91 o 
  -2  12   1       44.60       48.49      8.30 o 
  -1  12   1       30.34       24.26      8.01 o 
   0  12   1       50.05       42.33      3.69 o 
   1  12   1        7.22        2.84      3.18 o 
   2  12   1       30.76       26.43      3.46 o 
   3  12   1        0.21        3.09      4.24 o 
   4  12   1        0.14       -2.52      4.97 o 
   5  12   1        9.11       12.16      5.85 o 
   6  12   1        7.96       11.58      9.08 o 
  -5  13   1        1.14       -0.54      4.47 o 
  -4  13   1        2.13       -0.91      5.88 o 
  -3  13   1        0.05       -1.32      3.71 o 
  -2  13   1       56.22       66.67      8.65 o 
  -1  13   1        0.00       -0.92      2.16 o 
   0  13   1        4.62       18.95      8.23 o 
   1  13   1        2.16        9.01     12.01 o 
   2  13   1        2.60        0.87      3.74 o 
   3  13   1        5.10        3.30      4.97 o 
   4  13   1        5.99        7.41      6.00 o 
   5  13   1        0.12       -3.89      9.20 o 
  -4  14   1        0.02       -0.86      6.12 o 
  -3  14   1        6.73        6.76      7.78 o 
  -2  14   1        0.01        9.78      9.78 o 
  -1  14   1        0.02       -1.99      8.79 o 
   0  14   1        2.00        4.39      6.59 o 
   1  14   1        0.59       -9.09      9.09 o 
   4  14   1        0.08       -0.98      5.48 o 
 -10   0   2        0.79        3.81      8.49 o 
  -8   0   2      183.37      210.81     12.00 o 
  -6   0   2       17.45       26.13      6.55 o 
  -4   0   2      892.35      825.44     10.39 o 
  -2   0   2     8096.59     7542.35     49.86 o 
   2   0   2     2060.79     1893.89     36.84 o 
   4   0   2       28.72       17.12      5.30 o 
   6   0   2      499.84      557.72     11.75 o 
   8   0   2       95.56      115.70     15.94 o 
  10   0   2        2.42       -0.12      5.64 o 
 -11   1   2        0.16       -0.96      7.47 o 
 -10   1   2       34.12        1.23      7.45 o 
  -9   1   2       73.95       84.06      7.82 o 
  -8   1   2        7.31        5.03      5.38 o 
  -7   1   2       29.74       34.71      4.75 o 
  -6   1   2      100.41       91.18      4.82 o 
  -5   1   2        8.31       10.18      2.33 o 
  -4   1   2     1488.93     1412.16      9.80 o 
  -3   1   2        8.99       10.82      1.68 o 
  -2   1   2     6826.63     6415.89     35.44 o 
  -1   1   2       10.52       11.27      1.16 o 
   1   1   2      202.54      193.11      2.72 o 
   2   1   2      207.28      207.00      3.84 o 
   3   1   2      830.67      746.29      7.85 o 
   4   1   2       37.55       56.60      3.98 o 
   5   1   2      412.93      407.94      6.60 o 
   6   1   2        5.79        6.59      4.45 o 
   7   1   2       17.54       17.22      5.19 o 
   8   1   2       33.73       31.47      4.98 o 
   9   1   2        0.03        0.92      4.21 o 
  10   1   2        0.98        0.20      4.46 o 
  11   1   2        0.09        0.34      4.75 o 
 -11   2   2        0.02        3.01      8.47 o 
 -10   2   2        7.96       -1.76      5.07 o 
  -9   2   2        0.59        1.07      5.17 o 
  -8   2   2      164.42      194.20     10.52 o 
  -7   2   2       13.54       12.96      4.10 o 
  -6   2   2        0.31        1.25      2.69 o 
  -5   2   2        7.18        6.93      2.48 o 
  -4   2   2      448.32      431.90      5.47 o 
  -3   2   2       25.77       27.71      2.26 o 
  -2   2   2     3934.34     3831.51     24.41 o 
  -1   2   2     2009.49     1797.24     24.25 o 
   0   2   2      212.65      196.68      5.06 o 
   1   2   2     3322.74     3012.29     17.91 o 
   2   2   2      156.96      121.10      2.90 o 
   3   2   2       23.96       37.55      2.66 o 
   4   2   2      271.93      280.74      5.45 o 
   5   2   2      241.36      249.89      8.17 o 
   6   2   2       29.56       29.46      5.12 o 
   7   2   2       29.77       26.49      5.23 o 
   8   2   2       20.61       22.10      5.23 o 
   9   2   2        3.31        1.47      4.48 o 
  10   2   2        2.18        0.53      5.22 o 
 -11   3   2        0.79       -1.78      5.28 o 
 -10   3   2        0.05        4.49      6.09 o 
  -9   3   2        0.36       -1.34      4.83 o 
  -8   3   2        3.08        4.57      5.43 o 
  -7   3   2       19.06       15.97      3.60 o 
  -6   3   2       43.57       52.57      4.55 o 
  -5   3   2       87.00       74.45      4.65 o 
  -4   3   2     1189.94     1241.81      9.91 o 
  -3   3   2       82.90       84.76      2.62 o 
  -2   3   2       32.94       23.63      2.23 o 
  -1   3   2      420.50      410.03      6.59 o 
   0   3   2     1681.43     1499.63     12.06 o 
   1   3   2      529.88      476.36      4.30 o 
   2   3   2     1020.83      988.61      7.42 o 
   3   3   2      143.45      144.22      3.29 o 
   4   3   2      314.64      346.82      5.33 o 
   5   3   2       19.61       24.80      4.03 o 
   6   3   2      140.77      124.17      8.00 o 
   7   3   2        9.30       15.53      6.21 o 
   8   3   2       22.03       25.88      5.47 o 
   9   3   2      111.29      129.58      6.55 o 
  10   3   2        0.01        0.06      5.02 o 
 -10   4   2        4.80       -1.82      5.72 o 
  -9   4   2       10.07        8.53      4.97 o 
  -8   4   2       43.37       50.99      4.40 o 
  -7   4   2       61.44       61.08      4.26 o 
  -6   4   2       68.20       74.49      4.39 o 
  -5   4   2       12.09       18.27      3.23 o 
  -4   4   2      396.61      405.54      5.26 o 
  -3   4   2      593.73      638.48      5.88 o 
  -2   4   2      160.36      153.90      2.12 o 
  -1   4   2      538.41      476.60      8.50 o 
   0   4   2      211.00      195.75      3.10 o 
   1   4   2     4137.17     4040.10     28.05 o 
   2   4   2      655.76      711.50      5.71 o 
   3   4   2       98.49       98.38      3.17 o 
   4   4   2      394.10      388.63      6.40 o 
   5   4   2      112.83      103.18      4.78 o 
   6   4   2        1.43        2.21      3.85 o 
   7   4   2      182.79      200.03      8.64 o 
   8   4   2       85.84      105.89      6.26 o 
   9   4   2        9.53        2.02      5.06 o 
  10   4   2        1.19       -0.63      5.09 o 
 -10   5   2        0.35        0.92      4.27 o 
  -9   5   2        0.67       -2.18      4.48 o 
  -8   5   2        8.22        9.16      3.71 o 
  -7   5   2       37.57       33.03      6.15 o 
  -6   5   2       28.36       36.42      6.22 o 
  -5   5   2       21.49       26.60      3.40 o 
  -4   5   2      102.70      105.65      4.22 o 
  -3   5   2      854.05      907.19      7.85 o 
  -2   5   2       19.13       29.94      3.97 o 
  -1   5   2      285.52      240.46      5.41 o 
   0   5   2      105.07      106.04      2.61 o 
   1   5   2        9.83        6.41      1.84 o 
   2   5   2      232.14      260.56      3.49 o 
   3   5   2      559.54      530.62      5.73 o 
   4   5   2      478.41      484.16      5.94 o 
   5   5   2        2.02        2.36      3.03 o 
   6   5   2      205.70      201.47      6.61 o 
   7   5   2       53.91       56.00      4.86 o 
   8   5   2        7.45        7.44      5.90 o 
   9   5   2        0.17        0.82      4.17 o 
  10   5   2        3.85        2.84      5.07 o 
 -10   6   2        0.03        4.26      5.01 o 
  -9   6   2       14.72       14.04      4.22 o 
  -8   6   2       23.75       16.18      7.44 o 
  -7   6   2       40.88       42.33      4.35 o 
  -6   6   2        0.79       -0.56      2.64 o 
  -5   6   2       72.12       76.01      4.16 o 
  -4   6   2        0.69        0.36      2.43 o 
  -3   6   2      593.71      625.36      5.24 o 
  -2   6   2      162.88      147.31      4.45 o 
  -1   6   2       78.64       71.42      7.16 o 
   0   6   2      119.55      113.53      2.14 o 
   1   6   2      332.74      329.28      3.83 o 
   2   6   2      623.85      695.26      8.47 o 
   3   6   2      217.46      233.16      4.45 o 
   4   6   2       29.33       26.13      2.69 o 
   5   6   2      404.49      397.78      6.47 o 
   6   6   2       12.07       13.02      4.90 o 
   7   6   2      195.87      203.24      6.94 o 
   8   6   2       61.88       64.00     16.37 o 
   9   6   2        8.82        4.96      6.85 o 
  10   6   2        0.70        1.49      4.88 o 
 -10   7   2        7.95        5.55      6.19 o 
  -9   7   2        0.09       -0.60      3.71 o 
  -8   7   2       10.73        5.66      4.16 o 
  -7   7   2       81.56      101.31      5.91 o 
  -6   7   2        2.80        6.51      2.73 o 
  -5   7   2       62.87       69.43      2.85 o 
  -4   7   2        5.83        7.55      2.75 o 
  -3   7   2      309.44      315.72      8.34 o 
  -2   7   2       39.40       31.39      3.75 o 
  -1   7   2       70.81       78.64      4.51 o 
   0   7   2        0.53       -0.26      1.32 o 
   1   7   2       15.14       15.42      1.88 o 
   2   7   2      284.09      279.59      4.96 o 
   3   7   2      126.37      112.16      4.87 o 
   4   7   2      129.77      151.68      3.76 o 
   5   7   2        0.01       -1.48      2.51 o 
   6   7   2       18.04       19.53      3.45 o 
   7   7   2      232.22      270.39      8.79 o 
   8   7   2        0.33       -0.22      3.98 o 
   9   7   2       52.44       63.63     19.82 o 
  -9   8   2        5.16        7.56      3.85 o 
  -8   8   2        9.13       13.77      4.26 o 
  -7   8   2        0.58        1.24      3.79 o 
  -6   8   2        8.86       10.69      3.32 o 
  -5   8   2       97.72       96.69      2.94 o 
  -4   8   2       15.26       19.81      5.19 o 
  -3   8   2        0.11       -0.48      4.03 o 
  -2   8   2       80.36       83.43      4.46 o 
  -1   8   2      123.25      130.51      4.56 o 
   0   8   2      304.58      307.72      5.01 o 
   1   8   2      136.60      133.20      2.95 o 
   2   8   2       55.37       54.08      2.06 o 
   3   8   2       13.23       14.77      3.71 o 
   4   8   2        0.91        4.01      2.13 o 
   5   8   2        3.60        5.54      2.37 o 
   6   8   2        7.09        7.50      4.45 o 
   7   8   2        3.47        5.18      4.07 o 
   8   8   2        9.95        3.65      4.46 o 
   9   8   2        4.08        3.70      4.29 o 
  -9   9   2        6.90       12.18     12.70 o 
  -8   9   2        4.60       14.41     11.22 o 
  -7   9   2        4.40        5.02      2.16 o 
  -6   9   2        0.85        0.28      1.57 o 
  -5   9   2        0.09       -2.34      4.86 o 
  -4   9   2        9.69        9.67      4.94 o 
  -3   9   2       16.02       19.24      5.31 o 
  -2   9   2      263.85      275.74      7.75 o 
  -1   9   2        4.00        0.16      8.74 o 
   0   9   2        8.36        3.03      1.83 o 
   1   9   2        4.26        4.34      1.64 o 
   2   9   2       44.37       46.40      2.99 o 
   3   9   2       79.60       77.64      2.84 o 
   4   9   2        0.19       -1.61      2.87 o 
   5   9   2        7.49        5.77      2.38 o 
   6   9   2       34.00       31.85      8.01 o 
   7   9   2        2.11        2.71      3.42 o 
   8   9   2       29.11       14.36      6.13 o 
  -8  10   2        1.11       -0.74     10.15 o 
  -7  10   2        7.69       -1.63     14.76 o 
  -6  10   2        0.03       -5.77      8.35 o 
  -5  10   2       16.39       13.02      8.81 o 
  -4  10   2        0.02        1.32      4.18 o 
  -3  10   2       19.79       15.80      4.59 o 
  -2  10   2       23.98       24.03      5.37 o 
  -1  10   2      926.50     1007.86     27.60 o 
   0  10   2       68.94       63.53      3.02 o 
   1  10   2       56.25       57.71      2.08 o 
   2  10   2       25.05       26.09      2.31 o 
   3  10   2        0.02        0.38      1.74 o 
   4  10   2        6.13        6.44      1.93 o 
   5  10   2      135.42      124.01      9.40 o 
   6  10   2        0.60        0.24      3.08 o 
   7  10   2        0.00        0.92      6.67 o 
   8  10   2        0.40       10.27      7.54 o 
  -7  11   2        0.92       -1.35      6.65 o 
  -6  11   2        0.72        8.87      6.34 o 
  -5  11   2        1.66        2.05      4.97 o 
  -4  11   2        3.26       -1.67      5.81 o 
  -3  11   2       87.21       98.57      8.82 o 
  -2  11   2      140.10      154.05     16.64 o 
  -1  11   2        7.56        9.54      6.49 o 
   0  11   2       12.06        8.37      2.87 o 
   1  11   2       19.56       20.84      1.79 o 
   2  11   2        3.23        2.49      1.57 o 
   3  11   2        8.28       10.17      4.59 o 
   4  11   2        0.93       -0.13      1.07 o 
   5  11   2       20.10       11.27      5.37 o 
   6  11   2       29.25       24.52     13.42 o 
   7  11   2        2.76        0.13      5.39 o 
  -6  12   2        9.74        7.13      6.26 o 
  -5  12   2        0.04       -5.90      7.21 o 
  -4  12   2        5.59        3.09      5.69 o 
  -3  12   2       23.73        9.26      5.89 o 
  -2  12   2       24.06       19.68      7.41 o 
  -1  12   2       34.69       43.48      6.06 o 
   0  12   2      113.48      102.76      5.83 o 
   1  12   2        8.40        5.49      2.26 o 
   2  12   2       26.22       21.80      4.45 o 
   3  12   2        6.19        1.50      3.26 o 
   4  12   2        0.40        0.08      4.39 o 
   5  12   2       10.12        1.55      5.40 o 
   6  12   2        3.00        4.03      6.30 o 
  -5  13   2        3.03        6.39      6.79 o 
  -4  13   2        0.99       -3.23      4.93 o 
  -3  13   2        2.00        2.98      6.44 o 
  -2  13   2        7.78        3.48      5.64 o 
  -1  13   2       14.46       16.19      3.28 o 
   0  13   2        2.97        2.21      1.95 o 
   1  13   2       13.85       16.34      8.61 o 
   2  13   2        1.84        0.24      2.56 o 
   3  13   2        2.95        2.26      3.88 o 
   4  13   2        0.62       -1.30      4.11 o 
   5  13   2        0.00        4.01      5.39 o 
  -4  14   2        0.06       -0.56      5.02 o 
  -3  14   2        9.16       16.84      7.19 o 
  -2  14   2        0.39       -8.80     10.15 o 
  -1  14   2        1.53        5.56      9.63 o 
   0  14   2        0.19       -2.82      9.18 o 
   4  14   2        0.04       -0.06      3.89 o 
 -11   0   3        2.07        0.20      8.41 o 
  -9   0   3        8.52        6.91      7.89 o 
  -7   0   3        0.83        3.15      6.36 o 
  -5   0   3      978.14      966.68     12.72 o 
  -3   0   3       15.02        5.29      2.73 o 
  -1   0   3    16338.48    13995.46    103.94 o 
   1   0   3       12.73       20.56      3.37 o 
   3   0   3      603.89      614.95     13.06 o 
   5   0   3       86.92      108.73      6.13 o 
   7   0   3        4.41        2.09      5.56 o 
   9   0   3       21.40       -0.91      6.87 o 
 -11   1   3       10.23        0.65      7.74 o 
 -10   1   3       14.76        0.71      5.06 o 
  -9   1   3        2.83        4.12      5.99 o 
  -8   1   3       16.61       14.40      4.99 o 
  -7   1   3       34.29       37.10      4.95 o 
  -6   1   3        1.38        2.28      3.33 o 
  -5   1   3       48.77       49.07      3.24 o 
  -4   1   3       28.77       29.03      2.07 o 
  -3   1   3      371.07      315.90      3.75 o 
  -2   1   3    38525.63    30879.95    294.52 o 
  -1   1   3    23751.81    19381.42    126.72 o 
   0   1   3      322.03      287.46      3.39 o 
   1   1   3    11433.51     9778.17    100.17 o 
   2   1   3     1448.94     1333.62     10.52 o 
   3   1   3      327.32      373.39      5.46 o 
   4   1   3      896.27      906.09      9.47 o 
   5   1   3      420.41      440.36      8.01 o 
   6   1   3        0.14       -0.23      3.23 o 
   7   1   3        0.37        2.44      4.18 o 
   8   1   3       55.44       57.30      6.25 o 
   9   1   3       14.82        0.57      4.60 o 
  10   1   3        3.51        0.64      5.96 o 
 -11   2   3       17.77       -2.62      7.74 o 
 -10   2   3        0.19        3.20      5.32 o 
  -9   2   3      155.03      175.06     10.59 o 
  -8   2   3        6.44        3.03      3.89 o 
  -7   2   3        3.22        7.46      4.23 o 
  -6   2   3        3.84        5.45      3.21 o 
  -5   2   3      157.12      153.03      3.75 o 
  -4   2   3      176.88      172.05      3.34 o 
  -3   2   3      884.73      905.19      7.58 o 
  -2   2   3      348.77      313.24      3.43 o 
  -1   2   3     4449.79     4274.97     41.12 o 
   0   2   3       32.72       26.86      2.33 o 
   1   2   3      305.81      299.84      4.11 o 
   2   2   3       11.94       10.12      1.83 o 
   3   2   3      272.14      240.78      4.89 o 
   4   2   3     1842.31     1867.02     15.71 o 
   5   2   3      978.20     1004.79     12.11 o 
   6   2   3        3.08        5.39      4.56 o 
   7   2   3      218.06      220.24      6.57 o 
   8   2   3       43.32       43.93      5.75 o 
   9   2   3        6.04        1.91      4.43 o 
  10   2   3       23.66        3.08      6.80 o 
 -11   3   3        2.12        1.06      5.69 o 
 -10   3   3       56.42       54.43     21.71 o 
  -9   3   3       50.46       53.70      5.58 o 
  -8   3   3        9.57       18.03      6.20 o 
  -7   3   3        6.89        9.19      3.35 o 
  -6   3   3        0.31       -0.37      2.15 o 
  -5   3   3        5.18        8.58      2.83 o 
  -4   3   3      736.03      807.07      7.52 o 
  -3   3   3      507.33      507.81      5.27 o 
  -2   3   3     1551.00     1434.21     12.31 o 
  -1   3   3     2245.28     2272.41     22.67 o 
   0   3   3     2636.40     2417.54     16.15 o 
   1   3   3       11.00       10.71      1.53 o 
   2   3   3       33.79       32.11      1.88 o 
   3   3   3       14.52       17.67      2.45 o 
   4   3   3       49.01       45.05      3.43 o 
   5   3   3      789.82      788.22     10.97 o 
   6   3   3       62.67       64.36      5.78 o 
   7   3   3       10.96        4.50      4.88 o 
   8   3   3        0.39       -1.37      4.30 o 
   9   3   3        0.09        2.76      4.92 o 
  10   3   3        6.01       -1.23      4.83 o 
 -10   4   3        9.67        2.12      4.93 o 
  -9   4   3        0.28       -2.44      4.40 o 
  -8   4   3       52.53       60.80      8.08 o 
  -7   4   3        7.15        9.68      3.30 o 
  -6   4   3       30.78       28.85      6.08 o 
  -5   4   3       71.54       70.37      4.51 o 
  -4   4   3      637.10      604.34      6.11 o 
  -3   4   3        4.79        7.25      1.68 o 
  -2   4   3      183.17      185.79      3.71 o 
  -1   4   3      175.10      168.14      5.09 o 
   0   4   3      531.86      532.08      4.69 o 
   1   4   3     1217.05     1167.32      8.54 o 
   2   4   3      466.40      445.64      4.74 o 
   3   4   3      160.42      124.48      3.56 o 
   4   4   3       72.73       73.99      3.79 o 
   5   4   3       11.51        6.42      3.93 o 
   6   4   3      181.86      185.77     10.50 o 
   7   4   3        1.08       -0.63      4.47 o 
   8   4   3       36.49       19.05      7.96 o 
   9   4   3       15.56        3.47      5.32 o 
  10   4   3        0.43        8.06      5.36 o 
 -10   5   3        5.31       -0.06      4.78 o 
  -9   5   3        3.56        4.47      3.79 o 
  -8   5   3        4.57        2.17      3.69 o 
  -7   5   3        2.43        0.79      3.34 o 
  -6   5   3        3.87        1.88      3.31 o 
  -5   5   3       44.49       49.60      3.61 o 
  -4   5   3       82.97       79.60      3.95 o 
  -3   5   3        0.01       -0.31      1.44 o 
  -2   5   3       17.13       18.86      3.22 o 
  -1   5   3      131.12      122.44      7.77 o 
   0   5   3       75.69       71.65      1.78 o 
   1   5   3     2090.81     2175.92     16.84 o 
   2   5   3     1246.98     1228.76      9.70 o 
   3   5   3       34.65       37.11      2.70 o 
   4   5   3      127.01      123.13      4.16 o 
   5   5   3       62.17       75.04      4.60 o 
   6   5   3      176.51      195.08      6.38 o 
   7   5   3       11.33        6.46      4.62 o 
   8   5   3      159.75      169.86      8.82 o 
   9   5   3        2.12        1.07      5.06 o 
  10   5   3        0.25       -3.62      5.86 o 
 -10   6   3        3.38       11.76      5.10 o 
  -9   6   3        0.50       -3.83      3.90 o 
  -8   6   3        0.24       -0.79      3.21 o 
  -7   6   3       44.89       48.20      4.08 o 
  -6   6   3       74.81       78.22      4.42 o 
  -5   6   3        2.49        2.91      2.33 o 
  -4   6   3       87.40       90.28      3.95 o 
  -3   6   3       24.73       23.94      2.66 o 
  -2   6   3      221.65      227.50      7.12 o 
  -1   6   3      355.90      393.72      7.40 o 
   0   6   3      154.64      176.13      2.83 o 
   1   6   3      194.92      193.27      3.91 o 
   2   6   3      107.00      128.53      4.65 o 
   3   6   3      566.67      579.64      6.31 o 
   4   6   3       34.85       28.71      3.79 o 
   5   6   3        1.19        1.81      2.92 o 
   6   6   3       68.08       63.15      4.50 o 
   7   6   3       41.50       43.27      5.26 o 
   8   6   3        9.20        4.11      4.88 o 
   9   6   3        2.40       -0.95      5.18 o 
  10   6   3        0.72        4.41      5.18 o 
 -10   7   3        0.29       -3.51      7.38 o 
  -9   7   3        0.63       -2.54      3.41 o 
  -8   7   3        1.12        4.11      3.85 o 
  -7   7   3       11.53       10.57      3.54 o 
  -6   7   3       34.91       45.67      3.82 o 
  -5   7   3        1.10        1.50      1.92 o 
  -4   7   3      123.70      117.14      3.16 o 
  -3   7   3      121.07      145.17      7.16 o 
  -2   7   3        6.53        6.09      3.04 o 
  -1   7   3       62.60       70.75      9.47 o 
   0   7   3      591.38      606.08      5.61 o 
   1   7   3       43.49       53.57      2.26 o 
   2   7   3       23.15       34.20      3.77 o 
   3   7   3       19.94       20.32      3.42 o 
   4   7   3        0.00        0.50      2.29 o 
   5   7   3        5.41        5.76      3.51 o 
   6   7   3       18.78       17.67      4.56 o 
   7   7   3       11.82        9.34      4.31 o 
   8   7   3        0.85       -2.99      4.62 o 
   9   7   3        6.24        4.82      4.96 o 
  -9   8   3       10.04       10.97      4.65 o 
  -8   8   3        5.35        5.35      3.75 o 
  -7   8   3        0.03        0.44      3.42 o 
  -6   8   3       24.79       20.48      3.07 o 
  -5   8   3        9.88       12.57      1.66 o 
  -4   8   3       11.28       11.14      5.08 o 
  -3   8   3      119.45      117.55     10.43 o 
  -2   8   3        0.03        1.19      3.33 o 
  -1   8   3      316.78      289.93     14.82 o 
   0   8   3       44.46       40.71      1.43 o 
   1   8   3      110.24      111.37      3.63 o 
   2   8   3        4.72        6.88      1.96 o 
   3   8   3       81.07       87.53      4.11 o 
   4   8   3        9.04        9.91      2.49 o 
   5   8   3      118.02      128.39      4.31 o 
   6   8   3        0.49       -0.15      2.68 o 
   7   8   3        1.83        1.00      3.08 o 
   8   8   3       14.78        3.36      4.97 o 
   9   8   3        2.09        1.19      5.88 o 
  -9   9   3        4.35      -12.40     12.40 o 
  -8   9   3        1.46       -4.73     10.16 o 
  -7   9   3        0.72       -0.49      2.57 o 
  -6   9   3        1.02        2.32      1.47 o 
  -5   9   3        3.98        4.24      4.93 o 
  -4   9   3       56.76       53.86      5.91 o 
  -3   9   3      354.66      394.20     10.29 o 
  -2   9   3      205.18      227.73      9.13 o 
  -1   9   3      385.27      349.08     12.06 o 
   0   9   3       45.03       43.28      1.40 o 
   1   9   3        4.98        5.71      1.73 o 
   2   9   3        8.97        7.70      1.83 o 
   3   9   3        8.66       14.06      2.19 o 
   4   9   3        7.73        9.54      4.19 o 
   5   9   3      213.77      197.89      5.38 o 
   6   9   3        2.49        1.40      3.82 o 
   7   9   3        0.08       -2.01      3.85 o 
   8   9   3        1.51        2.12      3.72 o 
  -8  10   3        0.00        6.77      9.55 o 
  -7  10   3        0.76       -3.75      6.27 o 
  -6  10   3        2.73        5.72      6.20 o 
  -5  10   3        0.97        5.32      5.10 o 
  -4  10   3        0.22        5.05      6.40 o 
  -3  10   3       77.56       74.43      6.14 o 
  -2  10   3      115.77      117.62      5.12 o 
  -1  10   3       26.68       19.73      7.07 o 
   0  10   3       73.60       64.18      2.41 o 
   1  10   3       10.36        9.82      1.81 o 
   2  10   3       62.00       56.86      3.25 o 
   3  10   3       35.26       29.73      2.82 o 
   4  10   3       17.06       13.08      2.09 o 
   5  10   3        4.43        4.61      3.78 o 
   6  10   3        8.77        4.72      5.20 o 
   7  10   3        6.28        6.30      3.74 o 
   8  10   3        2.33        6.00     10.61 o 
  -7  11   3        1.00       12.24      8.89 o 
  -6  11   3        0.03       -3.74      5.68 o 
  -5  11   3       10.27       18.49      7.03 o 
  -4  11   3       12.02        8.78      5.65 o 
  -3  11   3       27.45       29.97      5.97 o 
  -2  11   3        2.20       -3.60      5.67 o 
  -1  11   3        2.08       -4.19      5.89 o 
   0  11   3       75.66       75.90      4.49 o 
   1  11   3        2.39        2.38      1.76 o 
   2  11   3       34.81       33.15      2.46 o 
   3  11   3        4.03        2.58      2.16 o 
   4  11   3        3.36        1.14      2.16 o 
   5  11   3        0.00        1.73      2.53 o 
   6  11   3        0.32        0.68      5.30 o 
   7  11   3        0.84        6.15      6.63 o 
  -6  12   3        1.68        7.65      7.66 o 
  -5  12   3        2.21        6.76      5.39 o 
  -4  12   3        0.22        4.21      4.72 o 
  -3  12   3        4.78       -0.35      4.21 o 
  -2  12   3       53.72       64.01      7.57 o 
  -1  12   3      112.81      131.95      6.95 o 
   0  12   3       13.52        8.39      3.60 o 
   1  12   3       15.97       19.01      2.37 o 
   2  12   3       30.65       28.31      2.73 o 
   3  12   3        0.12        3.01      3.93 o 
   4  12   3        9.15        4.67      4.58 o 
   5  12   3        2.71       -0.48      5.37 o 
   6  12   3        0.15       -1.94      5.53 o 
  -5  13   3        4.16       -2.21      5.29 o 
  -4  13   3       58.39       73.33      6.52 o 
  -3  13   3        5.09        1.52     10.33 o 
  -2  13   3        2.11        6.77      7.26 o 
  -1  13   3        5.82        7.69      4.29 o 
   0  13   3        3.43        3.63      3.55 o 
   1  13   3        0.04        6.85     11.71 o 
   2  13   3        0.06        0.24      2.51 o 
   3  13   3        5.19       -0.30      3.47 o 
   4  13   3        0.02        0.87      4.28 o 
   5  13   3        2.92        2.09      5.49 o 
  -4  14   3        1.32        0.31     15.32 o 
  -3  14   3        3.03        3.48      6.99 o 
  -2  14   3        4.93       -0.52      7.08 o 
  -1  14   3        0.56        1.19      9.01 o 
   4  14   3        0.40        1.71      6.23 o 
 -10   0   4        0.04        0.19      7.15 o 
  -8   0   4       42.45       62.84      8.96 o 
  -6   0   4        7.86        3.81      4.00 o 
  -4   0   4      154.41      180.29      3.83 o 
  -2   0   4    15690.32    14257.32    109.18 o 
   0   0   4       18.82       22.29      2.67 o 
   2   0   4      794.82      737.90     12.33 o 
   4   0   4     2975.19     3177.58     31.10 o 
   6   0   4       91.50      109.88      7.98 o 
   8   0   4        1.04       -2.89      7.76 o 
  10   0   4        1.76        0.52      6.70 o 
 -11   1   4       14.38        8.48      8.18 o 
 -10   1   4        6.25       -0.45      5.33 o 
  -9   1   4        2.02        5.83      6.33 o 
  -8   1   4        7.80        7.84      4.37 o 
  -7   1   4       44.30       46.10      4.21 o 
  -6   1   4       30.50       26.30      3.85 o 
  -5   1   4      197.23      193.91      4.23 o 
  -4   1   4        0.43        3.94      1.60 o 
  -3   1   4      284.44      276.19      3.02 o 
  -2   1   4     1398.10     1347.88      7.85 o 
  -1   1   4     6846.09     6529.73     60.87 o 
   0   1   4      255.57      268.94      3.10 o 
   1   1   4      636.94      585.48      5.44 o 
   2   1   4      682.93      669.88      7.19 o 
   3   1   4      161.68      164.58      3.78 o 
   4   1   4      365.21      362.94      6.57 o 
   5   1   4       35.04       33.19      4.41 o 
   6   1   4       22.69       26.14      4.42 o 
   7   1   4        1.81        4.87      4.25 o 
   8   1   4       31.68       29.65      6.37 o 
   9   1   4        0.49        1.02      4.48 o 
  10   1   4        0.06        0.25      4.83 o 
 -11   2   4        4.09        3.04      5.62 o 
 -10   2   4       29.35        3.99      9.70 o 
  -9   2   4        5.19        7.23      5.14 o 
  -8   2   4        6.05        1.98      4.26 o 
  -7   2   4        7.86        5.40      3.14 o 
  -6   2   4       58.15       54.24      3.59 o 
  -5   2   4       19.79       19.44      2.73 o 
  -4   2   4       94.27       88.46      2.60 o 
  -3   2   4      588.52      559.86      4.60 o 
  -2   2   4        0.59        0.85      1.34 o 
  -1   2   4      833.93      881.04      9.86 o 
   0   2   4     4493.42     4249.89     34.82 o 
   1   2   4     1305.36     1145.34      7.63 o 
   2   2   4     2507.18     2320.61     14.67 o 
   3   2   4        3.87        2.52      2.32 o 
   4   2   4     1181.54     1182.71     11.23 o 
   5   2   4      122.06      127.40      5.38 o 
   6   2   4        4.53       11.09      5.55 o 
   7   2   4       83.11       87.78      5.46 o 
   8   2   4        0.37        1.59      4.06 o 
   9   2   4        1.29       -2.78      5.12 o 
  10   2   4        0.12       -2.99      5.08 o 
 -11   3   4        0.61       16.50     11.61 o 
 -10   3   4        0.90        2.83      4.59 o 
  -9   3   4        2.35        1.21      4.56 o 
  -8   3   4      239.62      248.61      8.36 o 
  -7   3   4       21.52       15.55      3.60 o 
  -6   3   4       49.80       53.04      3.83 o 
  -5   3   4      138.60      135.65      3.96 o 
  -4   3   4      176.54      173.87      4.08 o 
  -3   3   4     1885.59     1830.35     13.56 o 
  -2   3   4      547.88      550.34      6.16 o 
  -1   3   4     1850.84     1854.73     23.60 o 
   0   3   4       17.14       19.61      1.40 o 
   1   3   4       79.57       86.75      1.97 o 
   2   3   4       27.88       32.38      2.08 o 
   3   3   4      108.69      107.77      3.02 o 
   4   3   4     1214.83     1147.94     10.43 o 
   5   3   4       14.20       15.56      4.52 o 
   6   3   4      257.31      283.77      8.71 o 
   7   3   4        6.24        5.22      5.47 o 
   8   3   4       50.19       49.62      7.58 o 
   9   3   4        0.01        1.24      5.36 o 
  10   3   4        0.39        1.79      4.95 o 
 -10   4   4        1.26       -0.83      4.19 o 
  -9   4   4        2.27        4.01      4.34 o 
  -8   4   4        1.28        1.49      3.42 o 
  -7   4   4       24.53       29.40      3.98 o 
  -6   4   4      168.47      189.21      5.19 o 
  -5   4   4      108.81      127.42      3.99 o 
  -4   4   4       56.45       71.29      2.70 o 
  -3   4   4       35.73       32.36      2.80 o 
  -2   4   4      212.86      239.94      3.88 o 
  -1   4   4        9.90        7.64      1.31 o 
   0   4   4     2639.85     2658.03     17.93 o 
   1   4   4     1737.24     1749.65     12.60 o 
   2   4   4     1347.46     1289.00      9.35 o 
   3   4   4       75.45       87.00      3.09 o 
   4   4   4       30.69       30.02      2.96 o 
   5   4   4       47.15       51.74      4.12 o 
   6   4   4      478.13      464.04      9.73 o 
   7   4   4      276.49      318.16      8.36 o 
   8   4   4        4.78        4.32      4.95 o 
   9   4   4        1.75        0.45      4.78 o 
  10   4   4        0.03       -1.48      4.93 o 
 -10   5   4        1.42       -3.84      5.38 o 
  -9   5   4        0.99        4.69      3.65 o 
  -8   5   4        3.54        4.43      3.42 o 
  -7   5   4       94.64      107.02      5.12 o 
  -6   5   4        4.54        1.76      3.28 o 
  -5   5   4       29.62       39.81      3.22 o 
  -4   5   4        0.30        0.35      2.23 o 
  -3   5   4       94.19       95.40      2.82 o 
  -2   5   4       96.83       94.20      1.61 o 
  -1   5   4      428.67      452.47      4.52 o 
   0   5   4      397.78      391.32      4.82 o 
   1   5   4     2739.86     2738.08     20.45 o 
   2   5   4      122.21      121.14      2.58 o 
   3   5   4       81.24       93.52      3.25 o 
   4   5   4      664.16      656.18      7.94 o 
   5   5   4       21.94       19.13      3.56 o 
   6   5   4       11.23        5.06      4.19 o 
   7   5   4       84.92       93.08      5.95 o 
   8   5   4        5.26        2.94      5.17 o 
   9   5   4        1.78        2.15      4.41 o 
  10   5   4        0.06        4.30      6.04 o 
 -10   6   4        0.03       -1.75      4.55 o 
  -9   6   4        0.00        3.01      4.00 o 
  -8   6   4        6.77        9.80      4.65 o 
  -7   6   4        0.38       -1.83      3.36 o 
  -6   6   4        0.50       -1.23      2.38 o 
  -5   6   4       91.19       89.82      4.77 o 
  -4   6   4        0.13        0.25      1.39 o 
  -3   6   4      215.41      202.56      4.87 o 
  -2   6   4      140.74      164.66      5.87 o 
  -1   6   4       96.85       93.49      9.03 o 
   0   6   4       11.65       10.07      1.58 o 
   1   6   4        0.09       -0.01      1.96 o 
   2   6   4      248.23      280.66      5.36 o 
   3   6   4       55.17       54.71      2.65 o 
   4   6   4        7.66       10.79      2.87 o 
   5   6   4       72.79       86.27      5.64 o 
   6   6   4        9.90       12.61      3.84 o 
   7   6   4      101.99       99.90      6.07 o 
   8   6   4        7.69        2.83      4.82 o 
   9   6   4        1.49       -0.88      4.81 o 
  -9   7   4        1.65       -2.35      3.41 o 
  -8   7   4        8.61        4.08      3.00 o 
  -7   7   4        1.20        2.78      3.27 o 
  -6   7   4       81.29       80.37      3.39 o 
  -5   7   4       86.71       86.17      3.45 o 
  -4   7   4        2.79       -0.14      2.74 o 
  -3   7   4       81.57       87.34      6.84 o 
  -2   7   4       37.96       38.42      5.14 o 
  -1   7   4       20.46       19.63      5.21 o 
   0   7   4      637.73      677.67      6.11 o 
   1   7   4       71.15       83.25      2.54 o 
   2   7   4       19.20       17.72      2.71 o 
   3   7   4       98.58      101.84      4.84 o 
   4   7   4       27.73       34.76      3.93 o 
   5   7   4       11.36        9.47      3.21 o 
   6   7   4      224.94      261.77      6.57 o 
   7   7   4       30.81       29.69      6.63 o 
   8   7   4       46.47       13.68      9.30 o 
   9   7   4        4.30        1.76      5.22 o 
  -9   8   4       15.72       13.14      3.98 o 
  -8   8   4       11.74       13.26      3.79 o 
  -7   8   4        1.39       -0.80      2.77 o 
  -6   8   4       18.89       19.98      2.79 o 
  -5   8   4       11.29       10.70      2.60 o 
  -4   8   4        9.50        1.56      5.15 o 
  -3   8   4      500.71      523.43      9.87 o 
  -2   8   4      338.83      327.32      7.88 o 
  -1   8   4      196.58      195.68      9.16 o 
   0   8   4       90.57       96.98      2.17 o 
   1   8   4       34.78       38.20      2.67 o 
   2   8   4        0.48       -0.04      1.87 o 
   3   8   4       14.64       19.71      3.64 o 
   4   8   4        7.75        8.54      2.77 o 
   5   8   4       42.99       48.09      3.59 o 
   6   8   4       17.83       13.79      4.20 o 
   7   8   4        3.33        0.05      4.23 o 
   8   8   4       11.53        3.21      3.91 o 
   9   8   4        0.10        4.22      4.95 o 
  -9   9   4        0.38        9.99      7.27 o 
  -8   9   4        1.82        2.51      6.70 o 
  -7   9   4        0.47       -0.37      5.19 o 
  -6   9   4       11.91       11.26      2.89 o 
  -5   9   4        6.51        5.09      5.16 o 
  -4   9   4        0.11        0.84      4.85 o 
  -3   9   4       58.10       64.84      5.55 o 
  -2   9   4       27.91       22.01      5.26 o 
  -1   9   4      339.45      368.82     12.35 o 
   0   9   4       15.31       12.53      1.33 o 
   1   9   4        3.42        2.53      1.84 o 
   2   9   4       24.42       23.59      2.71 o 
   3   9   4      128.68      118.12      5.05 o 
   4   9   4        9.13        5.25      3.44 o 
   5   9   4        0.16        2.73      2.53 o 
   6   9   4        0.01        0.05      2.53 o 
   7   9   4        7.81        9.99      5.38 o 
   8   9   4        0.11        5.87      4.44 o 
  -8  10   4        0.00       -2.59      6.97 o 
  -7  10   4        1.00        6.39      8.10 o 
  -6  10   4        0.13        9.48      6.02 o 
  -5  10   4        1.40        0.15      6.63 o 
  -4  10   4        1.60        1.56      4.05 o 
  -3  10   4       65.11       79.53      6.33 o 
  -2  10   4      191.87      181.35      9.83 o 
  -1  10   4       29.68       41.69      7.18 o 
   0  10   4        0.50       -0.50      0.82 o 
   1  10   4        3.83        3.21      1.75 o 
   2  10   4        0.89       -0.77      1.95 o 
   3  10   4      124.32      128.00      5.64 o 
   4  10   4        6.09       10.24      3.94 o 
   5  10   4       22.70       14.19      5.21 o 
   6  10   4        1.02        3.85      5.10 o 
   7  10   4        4.15        9.23      3.58 o 
   8  10   4        2.45       12.25     11.43 o 
  -7  11   4        4.13        6.37      6.78 o 
  -6  11   4        0.05       -1.97     16.09 o 
  -5  11   4        0.63        4.24      6.20 o 
  -4  11   4       43.84       53.71      5.99 o 
  -3  11   4       12.80       12.33      4.47 o 
  -2  11   4       90.27       76.60      7.50 o 
  -1  11   4        0.48       -0.67      3.72 o 
   0  11   4       48.97       51.56      4.70 o 
   1  11   4        0.33       -1.71      1.71 o 
   2  11   4        0.77        3.78      1.94 o 
   3  11   4       90.44       85.36      3.96 o 
   4  11   4       36.48       39.67      3.86 o 
   5  11   4        1.26        1.06      4.16 o 
   6  11   4        4.68        6.54      6.54 o 
   7  11   4        1.05        1.84      6.94 o 
  -6  12   4        0.00        1.34      9.38 o 
  -5  12   4        0.23        5.29      5.83 o 
  -4  12   4       17.65       27.23      7.74 o 
  -3  12   4       64.78       83.60      9.23 o 
  -2  12   4        0.66       -3.77      6.06 o 
  -1  12   4        8.80        5.22      4.08 o 
   0  12   4        9.36        7.94      3.56 o 
   1  12   4       11.33       11.99      1.62 o 
   2  12   4        0.33        0.11      1.70 o 
   3  12   4        5.72        5.58      2.15 o 
   4  12   4        0.64        2.54      6.21 o 
   5  12   4        1.48        0.05      4.45 o 
   6  12   4        7.49        6.57      6.59 o 
  -5  13   4        9.02        3.70      7.67 o 
  -4  13   4        2.34        0.05      8.40 o 
  -3  13   4        3.06        1.17      6.74 o 
  -2  13   4        4.18        1.90      5.86 o 
  -1  13   4        0.02       -2.35      3.63 o 
   0  13   4        1.44        1.27      3.42 o 
   1  13   4        0.70       -6.72      7.34 o 
   2  13   4        2.06        0.31      6.64 o 
   3  13   4        1.43       -1.42      3.44 o 
   4  13   4        0.50       -2.36      5.36 o 
   5  13   4        0.01        1.04      4.95 o 
  -4  14   4        3.47        3.27      8.11 o 
  -3  14   4        3.60       -0.61      8.07 o 
  -2  14   4        0.01       -3.03      7.28 o 
  -1  14   4        0.06       -9.65     16.90 o 
 -11   0   5       36.06       83.62     12.15 o 
  -9   0   5        6.28        0.78      5.32 o 
  -7   0   5       45.08       38.57      5.59 o 
  -5   0   5     1314.51     1287.80     18.51 o 
  -3   0   5       73.27       86.69      2.26 o 
  -1   0   5      555.04      539.41     10.75 o 
   1   0   5      741.12      710.59     10.73 o 
   3   0   5        1.82        1.84      4.77 o 
   5   0   5        6.97        7.96      4.70 o 
   7   0   5       84.82      109.03      7.72 o 
   9   0   5        1.19       -2.97      6.43 o 
 -11   1   5        1.93        0.04      6.15 o 
 -10   1   5       33.30        1.21      5.68 o 
  -9   1   5        7.87       12.34      4.98 o 
  -8   1   5        1.27        2.72      3.27 o 
  -7   1   5       26.55       33.79      4.23 o 
  -6   1   5        0.05        1.25      2.40 o 
  -5   1   5       65.39       73.76      2.84 o 
  -4   1   5      852.52      884.01      7.51 o 
  -3   1   5      648.18      568.07      4.34 o 
  -2   1   5      855.52      777.91      5.50 o 
  -1   1   5       13.04       16.44      6.63 o 
   0   1   5     2129.33     1908.24     15.98 o 
   1   1   5     1156.60     1031.73      8.86 o 
   2   1   5      183.10      165.94      3.21 o 
   3   1   5      319.75      310.04      5.30 o 
   4   1   5      262.90      274.24      5.77 o 
   5   1   5       16.45       17.23      5.49 o 
   6   1   5        2.98        3.47      3.73 o 
   7   1   5       36.60       46.74      4.87 o 
   8   1   5       28.08       25.55      5.97 o 
   9   1   5        8.21        1.80      4.50 o 
  10   1   5        0.42        0.39      5.01 o 
 -11   2   5        3.50        2.81      5.54 o 
 -10   2   5        0.58       -0.21      4.66 o 
  -9   2   5       25.13       30.25      6.03 o 
  -8   2   5        8.15        6.98      3.62 o 
  -7   2   5        1.10        3.68      3.08 o 
  -6   2   5      120.98      144.90      5.14 o 
  -5   2   5      174.71      159.43      4.11 o 
  -4   2   5      795.13      771.37      6.42 o 
  -3   2   5      123.43      104.26      2.10 o 
  -2   2   5      721.53      696.07      5.50 o 
  -1   2   5      771.32      743.43      9.66 o 
   0   2   5      780.87      720.42      6.49 o 
   1   2   5     1170.27     1104.86      8.38 o 
   2   2   5      621.21      566.70      5.60 o 
   3   2   5      403.96      392.22      5.81 o 
   4   2   5      198.99      172.07      4.91 o 
   5   2   5        6.82       10.09      4.05 o 
   6   2   5      137.58      131.88      6.93 o 
   7   2   5      131.74      140.46      6.03 o 
   8   2   5       31.13       23.45      5.82 o 
   9   2   5        0.92        2.26      7.25 o 
  10   2   5        0.22        4.75      5.27 o 
 -10   3   5        0.21        5.23      6.18 o 
  -9   3   5       13.18       14.14      6.45 o 
  -8   3   5        2.37       -0.04      2.87 o 
  -7   3   5        4.57        3.42      3.10 o 
  -6   3   5        7.23        4.83      2.75 o 
  -5   3   5       74.49      102.62      3.16 o 
  -4   3   5     1287.08     1322.88      9.32 o 
  -3   3   5       13.16       13.31      2.28 o 
  -2   3   5      755.34      752.43      7.23 o 
  -1   3   5     1777.02     1823.88     19.06 o 
   0   3   5       38.60       26.49      1.13 o 
   1   3   5      950.82      930.35      6.51 o 
   2   3   5       39.32       37.23      2.11 o 
   3   3   5      451.18      419.80      5.02 o 
   4   3   5        8.01       12.06      3.80 o 
   5   3   5      214.42      220.43      6.86 o 
   6   3   5       15.00       13.18      6.71 o 
   7   3   5       72.32       71.92      6.14 o 
   8   3   5        5.22       10.94      4.89 o 
   9   3   5        3.20        2.80      5.09 o 
  10   3   5        2.77        1.33      5.79 o 
 -10   4   5        0.02       -0.69      4.20 o 
  -9   4   5       20.83       10.28      4.77 o 
  -8   4   5       24.05       24.01      4.48 o 
  -7   4   5        8.02        6.64      3.72 o 
  -6   4   5       65.22       71.44      3.63 o 
  -5   4   5        3.35        5.30      3.24 o 
  -4   4   5        5.39        2.44      2.01 o 
  -3   4   5      444.24      431.43      4.97 o 
  -2   4   5       28.87       31.55      1.50 o 
  -1   4   5       25.01       18.83      2.16 o 
   0   4   5      496.35      512.89      5.33 o 
   1   4   5      540.11      499.72      6.45 o 
   2   4   5        0.27       -0.65      1.78 o 
   3   4   5       15.74       11.18      2.66 o 
   4   4   5        0.05        1.76      2.50 o 
   5   4   5      114.42      112.57      5.44 o 
   6   4   5      100.30      104.14      9.35 o 
   7   4   5       90.80       90.95      6.31 o 
   8   4   5       26.41       13.00      7.75 o 
   9   4   5        1.59        3.40      4.67 o 
  10   4   5        1.12        0.65      5.63 o 
 -10   5   5        0.21        0.15      3.46 o 
  -9   5   5        4.97        2.97      3.67 o 
  -8   5   5        0.30        0.82      2.98 o 
  -7   5   5       14.82       17.23      3.33 o 
  -6   5   5       67.96       83.68      4.40 o 
  -5   5   5        0.31       -0.62      3.01 o 
  -4   5   5        9.17       13.07      2.63 o 
  -3   5   5        3.76        3.38      2.31 o 
  -2   5   5      237.25      231.83      3.85 o 
  -1   5   5      196.65      196.81      4.42 o 
   0   5   5     3425.73     3567.30     22.23 o 
   1   5   5       62.71       58.59      3.91 o 
   2   5   5      200.35      209.86      3.92 o 
   3   5   5      223.34      223.23      4.15 o 
   4   5   5        2.46        3.90      2.88 o 
   5   5   5       31.72       37.64      4.01 o 
   6   5   5     1359.88     1414.91     15.63 o 
   7   5   5       16.18       14.47      4.80 o 
   8   5   5       34.35       10.51      7.18 o 
   9   5   5        1.76       -5.95      6.43 o 
  10   5   5        6.78       -6.24      6.77 o 
 -10   6   5        0.84        4.15      4.83 o 
  -9   6   5       16.20        8.24      5.25 o 
  -8   6   5       39.26       50.32      4.67 o 
  -7   6   5        1.48       -0.02      2.35 o 
  -6   6   5        0.07       -1.00      3.48 o 
  -5   6   5       55.92       60.45      3.59 o 
  -4   6   5      287.53      305.55      7.05 o 
  -3   6   5       83.83       83.88      1.75 o 
  -2   6   5        7.48        1.13      5.19 o 
  -1   6   5        1.81        2.47      2.74 o 
   0   6   5      135.37      145.66      2.33 o 
   1   6   5       17.13       18.07      2.29 o 
   2   6   5      161.14      158.11      4.30 o 
   3   6   5       87.90       87.79      3.20 o 
   4   6   5        1.95        2.42      2.98 o 
   5   6   5      474.73      502.98      7.65 o 
   6   6   5        0.07       -1.35      3.35 o 
   7   6   5      100.14      106.33      6.53 o 
   8   6   5      132.29      143.52     16.64 o 
   9   6   5        0.21        7.10      6.30 o 
  -9   7   5        1.25        0.26      3.21 o 
  -8   7   5        1.05       -1.24      2.78 o 
  -7   7   5        5.88        7.44      3.62 o 
  -6   7   5      100.49      107.79      5.18 o 
  -5   7   5        0.18        2.98      1.98 o 
  -4   7   5       22.43       23.02      1.74 o 
  -3   7   5       85.38       88.03      5.81 o 
  -2   7   5       16.55       24.14      3.64 o 
  -1   7   5      532.12      484.71     12.55 o 
   0   7   5      292.55      304.87      3.53 o 
   1   7   5       11.27       13.85      2.05 o 
   2   7   5       40.41       46.97      3.95 o 
   3   7   5        2.13        0.83      2.68 o 
   4   7   5        1.52        1.71      2.85 o 
   5   7   5       15.63        8.23      4.31 o 
   6   7   5       42.34       44.45      6.63 o 
   7   7   5       19.29        8.52      4.23 o 
   8   7   5        4.54        3.43      5.23 o 
   9   7   5        5.74        7.86      5.92 o 
  -9   8   5        5.40        2.95      7.07 o 
  -8   8   5       14.32       14.26      4.28 o 
  -7   8   5        2.79        4.60      2.32 o 
  -6   8   5        6.62        4.66      2.47 o 
  -5   8   5       26.59       24.30      4.23 o 
  -4   8   5      361.68      392.34     10.07 o 
  -3   8   5      138.85      145.53     18.18 o 
  -2   8   5        7.76        8.76      5.50 o 
  -1   8   5       75.67       79.12      4.47 o 
   0   8   5       14.99       11.62      1.70 o 
   1   8   5        2.71        2.92      2.02 o 
   2   8   5       13.35       13.66      3.57 o 
   3   8   5        2.45        0.34      3.53 o 
   4   8   5        0.00        2.42      2.34 o 
   5   8   5       21.45       14.48      3.20 o 
   6   8   5       35.34       24.70      4.17 o 
   7   8   5       28.90       21.87      8.23 o 
   8   8   5        1.70       -1.97      5.09 o 
  -8   9   5        1.01        1.98      6.98 o 
  -7   9   5        2.75        1.28      6.82 o 
  -6   9   5       12.85        4.50      5.70 o 
  -5   9   5        2.09        1.79      6.98 o 
  -4   9   5        1.20        3.65      4.55 o 
  -3   9   5      414.42      456.30     11.42 o 
  -2   9   5      741.11      739.39     31.22 o 
  -1   9   5        5.57        7.09      3.66 o 
   0   9   5        6.37        5.92      1.47 o 
   1   9   5       18.51       21.06      2.34 o 
   2   9   5       17.65       17.97      2.23 o 
   3   9   5      101.57       89.70      4.82 o 
   4   9   5       28.97       33.44      4.98 o 
   5   9   5       22.68       28.60      5.53 o 
   6   9   5        0.06        1.04      3.52 o 
   7   9   5        8.88        9.40      4.43 o 
   8   9   5        9.58        2.83      4.71 o 
  -8  10   5        0.78       -1.51      6.85 o 
  -7  10   5        0.27       15.54      6.83 o 
  -6  10   5        2.41        8.60      8.74 o 
  -5  10   5        0.14        3.80      5.16 o 
  -4  10   5        2.52        4.28      5.01 o 
  -3  10   5       10.44       10.32      5.13 o 
  -2  10   5        1.29        3.56      5.10 o 
  -1  10   5        1.08        4.94      3.72 o 
   0  10   5      109.79      102.60      3.84 o 
   1  10   5       19.24       21.78      1.96 o 
   2  10   5        3.93        2.48      1.87 o 
   3  10   5       32.95       36.03      2.79 o 
   4  10   5       81.29       77.14      5.39 o 
   5  10   5       13.59       14.47      5.27 o 
   6  10   5       17.79       17.82     10.12 o 
   7  10   5        0.05       -3.78      4.63 o 
  -7  11   5        0.09        4.10      8.62 o 
  -6  11   5        0.75        6.66     10.05 o 
  -5  11   5       19.53        6.43      8.25 o 
  -4  11   5        0.34       -4.40      6.05 o 
  -3  11   5      341.95      390.81     17.55 o 
  -2  11   5       47.00       62.21      9.87 o 
  -1  11   5       34.92       45.54      7.69 o 
   0  11   5        9.52        4.94      4.68 o 
   1  11   5       10.88       10.47      1.80 o 
   2  11   5       21.32       21.51      2.29 o 
   3  11   5       64.20       61.27      3.14 o 
   4  11   5        2.36        0.97      2.30 o 
   5  11   5        0.09        5.01      4.30 o 
   6  11   5        0.03       -1.00      5.15 o 
   7  11   5        0.01        2.26      6.83 o 
  -6  12   5        0.00       -6.65      9.18 o 
  -5  12   5       10.08        8.21      6.15 o 
  -4  12   5      103.89      115.20      7.83 o 
  -3  12   5       18.30       19.17      7.88 o 
  -2  12   5       11.71       10.06      7.79 o 
  -1  12   5        4.01        2.64      2.92 o 
   0  12   5        0.05        1.90      3.06 o 
   1  12   5        3.16        2.98      1.72 o 
   2  12   5        1.15        0.87      2.39 o 
   3  12   5        0.04        0.14      2.04 o 
   4  12   5        8.06       10.01      5.75 o 
   5  12   5        0.37        0.83      6.33 o 
   6  12   5        0.80       -4.08      5.72 o 
  -5  13   5        4.96       11.44      6.89 o 
  -4  13   5        8.98        4.60      8.22 o 
  -3  13   5        7.16       11.89      9.43 o 
  -2  13   5       13.20       12.75      4.88 o 
  -1  13   5        0.64        1.71      3.00 o 
   0  13   5        2.61        1.96      4.15 o 
   1  13   5        0.77       -0.34      3.04 o 
   2  13   5        5.83        3.31      7.40 o 
   3  13   5        1.85        0.53      3.03 o 
   4  13   5        7.24        5.98      4.04 o 
   5  13   5        0.00       10.41      6.86 o 
  -4  14   5        1.44        9.15     10.79 o 
  -3  14   5       17.32        2.67      9.22 o 
  -2  14   5        1.34        1.49      3.81 o 
  -1  14   5        1.01       -0.04      2.94 o 
 -10   0   6        3.06        2.05      5.92 o 
  -8   0   6        0.68       -2.85      5.60 o 
  -6   0   6       24.99       24.15      5.65 o 
  -4   0   6     6386.13     6377.21    105.02 o 
  -2   0   6      492.38      443.78      5.90 o 
   0   0   6      505.03      449.07      8.37 o 
   2   0   6     5466.58     5649.93     58.39 o 
   4   0   6      219.20      242.08      9.32 o 
   6   0   6       54.50       66.09      7.36 o 
   8   0   6        0.25        1.51      6.42 o 
  10   0   6        8.55        4.19     10.74 o 
 -11   1   6       17.37       -0.02      4.69 o 
 -10   1   6        0.72       -4.48      4.51 o 
  -9   1   6        0.42        2.05      3.96 o 
  -8   1   6        1.29        1.81      3.92 o 
  -7   1   6        1.80        3.93      3.89 o 
  -6   1   6       13.12       12.48      2.47 o 
  -5   1   6       36.07       39.69      2.58 o 
  -4   1   6        0.17       -1.45      1.58 o 
  -3   1   6       23.53       23.76      2.01 o 
  -2   1   6        0.20        0.64      1.05 o 
  -1   1   6       12.77       17.18      2.57 o 
   0   1   6        8.96       15.50      2.53 o 
   1   1   6        1.03        1.34      1.87 o 
   2   1   6        7.92       19.07      2.33 o 
   3   1   6     1114.48     1174.31     14.07 o 
   4   1   6      335.15      355.73      6.73 o 
   5   1   6       25.73       26.27      5.22 o 
   6   1   6       10.26       14.31      4.21 o 
   7   1   6        3.21       -0.14      4.26 o 
   8   1   6       54.23       43.88     10.22 o 
   9   1   6       25.63        7.99      6.23 o 
  10   1   6        1.10        6.56      5.48 o 
 -10   2   6        3.27        7.22      5.51 o 
  -9   2   6        2.40        1.97      3.70 o 
  -8   2   6       15.20       21.25      3.70 o 
  -7   2   6        5.10        4.94      2.82 o 
  -6   2   6       44.76       58.06      3.18 o 
  -5   2   6       19.20       19.58      2.33 o 
  -4   2   6     1214.96     1195.20      8.90 o 
  -3   2   6     3384.47     3442.67     20.90 o 
  -2   2   6        5.29        7.60      1.85 o 
  -1   2   6      644.44      580.49      8.60 o 
   0   2   6      501.57      517.42      4.83 o 
   1   2   6      770.00      783.87      6.77 o 
   2   2   6      433.01      421.19      5.30 o 
   3   2   6      135.83      128.41      4.34 o 
   4   2   6        0.03        1.37      3.72 o 
   5   2   6       18.64       15.79      4.83 o 
   6   2   6      134.34      119.03      7.14 o 
   7   2   6        5.04        6.99      4.42 o 
   8   2   6       47.24       60.09     13.10 o 
   9   2   6        2.60        3.37      4.89 o 
  10   2   6        0.07        3.30      5.23 o 
 -10   3   6       32.46       40.76     10.16 o 
  -9   3   6        0.31        0.58      3.37 o 
  -8   3   6        0.34       -0.96      2.75 o 
  -7   3   6        5.51        4.98      2.75 o 
  -6   3   6      114.17      128.73      4.09 o 
  -5   3   6      450.21      467.45      5.84 o 
  -4   3   6       63.84       82.63      2.61 o 
  -3   3   6      258.16      260.80      3.14 o 
  -2   3   6      250.58      256.74      4.78 o 
  -1   3   6     2740.97     2753.91     54.20 o 
   0   3   6      325.88      299.56      3.05 o 
   1   3   6       18.70       19.35      1.41 o 
   2   3   6      430.71      389.84      4.92 o 
   3   3   6      125.27      119.68      3.80 o 
   4   3   6       36.61       27.88      4.48 o 
   5   3   6       86.88       81.73      5.03 o 
   6   3   6       14.12       16.88      4.93 o 
   7   3   6       13.93       12.05      5.37 o 
   8   3   6        3.41       -1.53      3.75 o 
   9   3   6        4.69        4.00      5.57 o 
  10   3   6        1.54        1.56      6.00 o 
 -10   4   6        0.06       -0.10      4.31 o 
  -9   4   6        2.90       -1.50      4.66 o 
  -8   4   6        9.92       10.17      3.36 o 
  -7   4   6       13.22       14.45      2.92 o 
  -6   4   6       51.82       55.04      3.07 o 
  -5   4   6      127.60      120.41      3.42 o 
  -4   4   6       88.23       82.52      3.20 o 
  -3   4   6       91.63       93.49      3.28 o 
  -2   4   6       17.86       23.85      2.25 o 
  -1   4   6     3175.53     3221.81     25.83 o 
   0   4   6     1047.00     1008.91      8.50 o 
   1   4   6      803.84      866.99      7.31 o 
   2   4   6      461.88      442.52      4.81 o 
   3   4   6       16.61       14.17      2.29 o 
   4   4   6      141.47      127.38      5.07 o 
   5   4   6        9.51        7.41      5.24 o 
   6   4   6      124.18      134.85      7.38 o 
   7   4   6       22.25       22.31      5.61 o 
   8   4   6        0.35        2.12      5.16 o 
   9   4   6        0.04        0.34      4.10 o 
  10   4   6        3.45       12.61      7.91 o 
 -10   5   6        1.17        3.05      4.84 o 
  -9   5   6        9.23        5.56      3.64 o 
  -8   5   6       26.79       28.83      5.88 o 
  -7   5   6       28.16       40.80      3.21 o 
  -6   5   6       44.75       47.61      3.05 o 
  -5   5   6      272.54      259.49      5.62 o 
  -4   5   6       27.73       27.62      2.32 o 
  -3   5   6       81.70       72.06      4.40 o 
  -2   5   6       90.13       83.66      2.42 o 
  -1   5   6       28.58       37.76      2.56 o 
   0   5   6      962.67      995.14     10.13 o 
   1   5   6      111.85      147.76      4.71 o 
   2   5   6       65.15       61.22      3.21 o 
   3   5   6      146.71      132.03      3.40 o 
   4   5   6      195.43      178.53      4.78 o 
   5   5   6       13.35       14.28      4.09 o 
   6   5   6      168.68      183.23      6.66 o 
   7   5   6        0.70        3.12      4.79 o 
   8   5   6        0.84        2.63      4.81 o 
   9   5   6        0.94        2.16      4.59 o 
 -10   6   6        0.03       -1.27      3.90 o 
  -9   6   6        0.60       -1.55      3.21 o 
  -8   6   6        3.51        3.33      3.33 o 
  -7   6   6       16.21       15.21      2.97 o 
  -6   6   6        9.67        9.95      3.15 o 
  -5   6   6        0.03        0.60      2.42 o 
  -4   6   6        1.57        2.20      3.46 o 
  -3   6   6       18.89       28.74      7.30 o 
  -2   6   6       13.74       16.69      1.76 o 
  -1   6   6      451.76      493.67      6.18 o 
   0   6   6       32.76       28.94      1.90 o 
   1   6   6       11.12       13.98      2.45 o 
   2   6   6       31.15       29.23      2.79 o 
   3   6   6        2.79        4.27      2.90 o 
   4   6   6       16.09       17.69      3.38 o 
   5   6   6       26.94       23.95      3.70 o 
   6   6   6       97.87      108.29      5.78 o 
   7   6   6        7.11        5.72      4.57 o 
   8   6   6        0.69       -2.48      4.59 o 
   9   6   6        1.82        6.24      5.69 o 
  -9   7   6        2.94        2.55      3.34 o 
  -8   7   6        2.68        2.47      4.09 o 
  -7   7   6        9.41        7.26      2.88 o 
  -6   7   6        4.05        3.90      2.31 o 
  -5   7   6      182.91      180.94      9.74 o 
  -4   7   6      133.58      134.93      7.41 o 
  -3   7   6        0.92        2.35      3.69 o 
  -2   7   6       13.55       21.63      7.30 o 
  -1   7   6        8.49        6.31      1.84 o 
   0   7   6      332.83      335.84      4.37 o 
   1   7   6        7.42        4.89      2.02 o 
   2   7   6       45.36       43.89      3.39 o 
   3   7   6      153.93      144.13      4.62 o 
   4   7   6       14.03       15.18      3.05 o 
   5   7   6       77.19       83.65      3.97 o 
   6   7   6       23.42       24.67      4.04 o 
   7   7   6        1.60        0.98      4.42 o 
   8   7   6        1.36        1.13      4.42 o 
   9   7   6        0.28       -0.71      4.79 o 
  -9   8   6        1.25        1.92      4.82 o 
  -8   8   6        0.05        1.96      2.89 o 
  -7   8   6        0.55        1.20      2.43 o 
  -6   8   6       33.69       41.48      9.96 o 
  -5   8   6      102.57       92.93      4.01 o 
  -4   8   6       10.39        7.62      5.74 o 
  -3   8   6      172.68      189.14     11.60 o 
  -2   8   6      703.95      702.95     19.46 o 
  -1   8   6      180.44      165.93      5.99 o 
   0   8   6      125.12      122.49      2.86 o 
   1   8   6       53.99       60.90      3.01 o 
   2   8   6      219.63      211.35      5.42 o 
   3   8   6       21.11       17.31      3.97 o 
   4   8   6      113.59      113.74      5.00 o 
   5   8   6        3.56        3.73      2.91 o 
   6   8   6       22.73       28.69      3.98 o 
   7   8   6        8.60       -3.55      4.08 o 
   8   8   6        3.40       -1.14      4.88 o 
  -8   9   6        0.01        5.22      7.01 o 
  -7   9   6        1.00        0.10      5.32 o 
  -6   9   6        2.43        0.64      7.51 o 
  -5   9   6        0.11       -4.64      5.12 o 
  -4   9   6      109.35      100.20      6.39 o 
  -3   9   6       61.69       63.85      5.40 o 
  -2   9   6        2.57       -1.18      5.38 o 
  -1   9   6       38.97       42.19      4.22 o 
   0   9   6       17.21       21.36      1.84 o 
   1   9   6        4.85        6.53      1.92 o 
   2   9   6       12.09        8.34      2.36 o 
   3   9   6        3.85        1.86      2.87 o 
   4   9   6       21.00       21.93      4.73 o 
   5   9   6        0.77        8.79      6.24 o 
   6   9   6        5.07       16.10      5.04 o 
   7   9   6        3.45       -4.75      4.75 o 
   8   9   6        0.00       -2.38      4.38 o 
  -8  10   6        0.26       -4.89      7.43 o 
  -7  10   6        4.38       14.75     10.98 o 
  -6  10   6        0.86       -6.88      8.36 o 
  -5  10   6        1.66        1.41      4.85 o 
  -4  10   6       21.62       11.67      6.15 o 
  -3  10   6        4.27        3.72      6.09 o 
  -2  10   6        5.66        2.50      6.59 o 
  -1  10   6       62.80       65.87      4.69 o 
   0  10   6       13.52        9.69      1.52 o 
   1  10   6       44.01       40.17      2.49 o 
   2  10   6        3.49        1.45      2.20 o 
   3  10   6       82.13       86.95      3.88 o 
   4  10   6       15.30       15.42      4.09 o 
   5  10   6       10.93       14.53      4.32 o 
   6  10   6        2.72       -2.58      4.89 o 
   7  10   6       10.71       14.82      4.19 o 
  -7  11   6        1.01       16.33      8.50 o 
  -6  11   6        0.31       -7.68      7.68 o 
  -5  11   6        0.26        0.06      4.85 o 
  -4  11   6        1.35        0.85      4.28 o 
  -3  11   6        0.07        4.13     10.67 o 
  -2  11   6        2.14       11.76      4.32 o 
  -1  11   6       35.22       35.77      4.07 o 
   0  11   6        1.76        1.98      2.64 o 
   1  11   6      120.38      119.41      3.06 o 
   2  11   6       25.34       29.58      2.59 o 
   3  11   6        8.27       12.42      2.46 o 
   4  11   6        3.69        2.69      3.18 o 
   5  11   6        1.24        4.03      5.22 o 
   6  11   6        1.21        5.21      5.00 o 
  -6  12   6        8.48        7.94      7.09 o 
  -5  12   6       16.56       26.77      9.75 o 
  -4  12   6        3.12        6.63      8.13 o 
  -3  12   6       10.38       26.11      7.91 o 
  -2  12   6       41.47       52.67      6.73 o 
  -1  12   6       15.96        6.00      4.96 o 
   0  12   6        5.71       -0.50      3.04 o 
   1  12   6        4.14        2.06      1.41 o 
   2  12   6        3.82        2.98      1.97 o 
   3  12   6        4.21        3.57      2.29 o 
   4  12   6        2.07        3.42      5.01 o 
   5  12   6        1.09        8.55      5.50 o 
   6  12   6        5.39       24.84      6.90 o 
  -5  13   6       12.66       -2.31      9.10 o 
  -4  13   6        0.02       -4.76      9.98 o 
  -3  13   6       14.19       19.23      8.16 o 
  -2  13   6       24.26       28.38     11.17 o 
  -1  13   6        1.82        0.40      2.83 o 
   0  13   6        0.74        0.78      3.70 o 
   1  13   6       11.73        8.49      3.32 o 
   3  13   6        5.03        3.38      4.73 o 
   4  13   6        6.49        4.55      4.25 o 
  -3  14   6        0.99        8.74      8.43 o 
  -2  14   6        0.13       -3.04      4.17 o 
  -1  14   6       16.37        5.82      5.41 o 
  -9   0   7        1.85       13.15     16.68 o 
  -7   0   7       24.77       25.06      4.63 o 
  -5   0   7       11.46       14.62      2.47 o 
  -3   0   7      357.50      387.79      6.24 o 
  -1   0   7        9.24       12.18      3.81 o 
   1   0   7      239.98      225.76      5.48 o 
   3   0   7      291.46      258.98      8.12 o 
   5   0   7      104.04       99.92      6.55 o 
   7   0   7        0.00       -0.05      4.24 o 
   9   0   7        0.03       -3.07      6.55 o 
 -10   1   7        0.20        2.51      4.28 o 
  -9   1   7        0.32        3.37      4.50 o 
  -8   1   7        2.30        1.97      3.36 o 
  -7   1   7       29.89       36.97      3.47 o 
  -6   1   7        0.74       -1.53      2.26 o 
  -5   1   7        0.16        1.33      2.31 o 
  -4   1   7      579.59      610.61      5.79 o 
  -3   1   7     4735.34     4709.69     27.86 o 
  -2   1   7      157.10      128.26      2.35 o 
  -1   1   7     2366.50     2136.65     34.20 o 
   0   1   7       62.43       62.82      3.06 o 
   1   1   7       71.94       75.55      3.12 o 
   2   1   7     2485.82     2649.59     20.97 o 
   3   1   7     1292.34     1413.19     11.97 o 
   4   1   7      100.46       98.04      4.88 o 
   5   1   7        2.24        2.33      3.83 o 
   6   1   7        0.43        0.06      3.66 o 
   7   1   7       33.45       34.61      5.27 o 
   8   1   7        5.40        3.61      4.66 o 
   9   1   7        2.69        2.32      5.40 o 
  10   1   7        2.84       -0.96      5.42 o 
 -10   2   7        6.30        1.99      4.19 o 
  -9   2   7       13.26       10.41      4.09 o 
  -8   2   7        0.30       -3.06      3.66 o 
  -7   2   7       40.46       47.69      3.26 o 
  -6   2   7      120.18      132.77      4.08 o 
  -5   2   7      455.79      506.68      5.54 o 
  -4   2   7       30.85       34.55      2.39 o 
  -3   2   7      204.32      193.52      2.96 o 
  -2   2   7       30.40       22.85      2.36 o 
  -1   2   7       22.19       25.99      5.83 o 
   0   2   7      264.20      281.94      3.65 o 
   1   2   7        3.47        5.28      1.63 o 
   2   2   7       24.96       25.09      2.29 o 
   3   2   7      186.28      191.20      4.74 o 
   4   2   7      426.73      392.73      6.95 o 
   5   2   7      130.31      137.35      7.79 o 
   6   2   7        4.12        4.46      4.71 o 
   7   2   7       20.69       17.44      5.01 o 
   8   2   7       11.33        0.79      4.45 o 
   9   2   7        1.11        4.20      5.28 o 
  10   2   7        3.57        0.53      5.54 o 
 -10   3   7        0.04       -4.59      4.59 o 
  -9   3   7       10.23        5.97      3.69 o 
  -8   3   7        0.89        2.98      3.09 o 
  -7   3   7       17.07       23.28      2.86 o 
  -6   3   7      163.78      174.09      4.43 o 
  -5   3   7        0.03        0.67      1.82 o 
  -4   3   7       40.15       42.77      2.03 o 
  -3   3   7        0.00       -0.12      1.25 o 
  -2   3   7     2855.58     2915.44     30.06 o 
  -1   3   7      241.15      278.17      5.56 o 
   0   3   7       98.15       97.48      2.47 o 
   1   3   7        0.64        2.27      1.76 o 
   2   3   7       78.79       76.54      3.15 o 
   3   3   7        8.13       10.29      2.89 o 
   4   3   7        1.44        1.59      3.33 o 
   5   3   7       10.37        9.61      4.28 o 
   6   3   7       74.01       84.50      5.69 o 
   7   3   7       10.19       10.68      6.53 o 
   8   3   7        6.65        3.28      4.54 o 
   9   3   7        7.53       11.33      6.61 o 
  10   3   7        0.10        7.73      7.70 o 
 -10   4   7        8.00       -0.54      3.62 o 
  -9   4   7       32.54       35.04      6.10 o 
  -8   4   7        0.07        2.98      3.67 o 
  -7   4   7       14.27       13.73      2.70 o 
  -6   4   7        8.49        6.95      2.69 o 
  -5   4   7        7.91        7.51      2.81 o 
  -4   4   7      844.41      864.52      7.77 o 
  -3   4   7       10.28        6.89      3.09 o 
  -2   4   7        0.87       -0.20      0.89 o 
  -1   4   7      986.48      999.99      9.47 o 
   0   4   7      624.98      648.53      6.41 o 
   1   4   7      210.86      214.09      3.37 o 
   2   4   7      334.49      297.68      3.93 o 
   3   4   7        0.94       -0.07      2.53 o 
   4   4   7      297.12      271.71      6.36 o 
   5   4   7      318.24      326.88      7.66 o 
   6   4   7      141.58      136.37      6.54 o 
   7   4   7       21.31       20.23      8.65 o 
   8   4   7        0.05        7.72      6.44 o 
   9   4   7        1.02       -1.62      4.63 o 
 -10   5   7        0.01        1.42      3.95 o 
  -9   5   7        0.15        5.33      3.75 o 
  -8   5   7       10.46        8.42      3.09 o 
  -7   5   7        7.66        7.74      2.71 o 
  -6   5   7        9.25        8.94      2.39 o 
  -5   5   7        5.08        4.98      2.15 o 
  -4   5   7      209.15      214.24      6.05 o 
  -3   5   7       20.82       15.08      2.24 o 
  -2   5   7      195.93      178.60      3.65 o 
  -1   5   7       25.51       27.08      1.84 o 
   0   5   7        0.00        2.09      1.54 o 
   1   5   7      249.99      224.12      3.62 o 
   2   5   7      542.57      486.21      5.28 o 
   3   5   7        0.33        1.90      3.17 o 
   4   5   7      107.20       94.63      4.08 o 
   5   5   7      788.37      783.82     11.83 o 
   6   5   7      181.21      200.05      8.32 o 
   7   5   7        1.29        1.05      4.70 o 
   8   5   7        0.74        2.41      5.72 o 
   9   5   7        0.09        5.23      6.51 o 
 -10   6   7        0.29        1.63      4.03 o 
  -9   6   7        4.50        7.74      3.42 o 
  -8   6   7        0.77        5.63      3.32 o 
  -7   6   7        3.47        4.45      2.73 o 
  -6   6   7       41.35       41.19      3.22 o 
  -5   6   7       74.79       74.88      5.47 o 
  -4   6   7       53.59       54.24      4.98 o 
  -3   6   7        0.59       -0.97      1.87 o 
  -2   6   7        1.85        0.72      1.49 o 
  -1   6   7       19.13       27.21      2.21 o 
   0   6   7      207.21      225.74      3.33 o 
   1   6   7       12.86       15.31      2.24 o 
   2   6   7      153.67      146.75      4.21 o 
   3   6   7      127.29      121.23      4.00 o 
   4   6   7     1071.44     1057.44     11.08 o 
   5   6   7      370.08      384.77      6.76 o 
   6   6   7       20.86       23.51      6.05 o 
   7   6   7        4.96        3.92      4.95 o 
   8   6   7        1.47       -2.52      6.99 o 
   9   6   7        0.03       -4.84      5.55 o 
  -9   7   7        0.33        1.89      3.30 o 
  -8   7   7        1.64        4.84      3.35 o 
  -7   7   7        1.23        1.49      2.15 o 
  -6   7   7        0.19        1.03      3.34 o 
  -5   7   7       92.44      119.59      5.60 o 
  -4   7   7        4.90        7.35      2.03 o 
  -3   7   7       14.44        7.47      1.40 o 
  -2   7   7      291.06      328.06      4.17 o 
  -1   7   7       62.96       64.51      4.31 o 
   0   7   7      185.55      201.18      3.32 o 
   1   7   7       30.04       36.08      2.31 o 
   2   7   7      364.55      375.37      6.78 o 
   3   7   7       15.73       20.47      3.85 o 
   4   7   7       68.83       72.65      4.54 o 
   5   7   7      132.93      144.37      8.36 o 
   6   7   7       10.21        5.82      4.06 o 
   7   7   7        0.55        0.76      4.89 o 
   8   7   7        2.22        2.57      6.27 o 
   9   7   7        0.49       -3.27      6.18 o 
  -9   8   7        0.26       -0.17      5.24 o 
  -8   8   7        3.59        2.32      3.78 o 
  -7   8   7       35.40       39.66     14.78 o 
  -6   8   7        5.24        9.29      2.86 o 
  -5   8   7        0.15       -0.56      1.68 o 
  -4   8   7       11.87       13.85      5.63 o 
  -3   8   7       42.80       41.25      7.96 o 
  -2   8   7      163.72      168.61      5.49 o 
  -1   8   7        0.96        1.02      1.23 o 
   0   8   7       55.13       56.97      2.38 o 
   1   8   7       58.77       68.11      3.06 o 
   2   8   7        3.10        2.37      2.63 o 
   3   8   7       17.50       14.67      3.91 o 
   4   8   7        1.02        5.04      3.34 o 
   5   8   7        9.92        9.51      3.68 o 
   6   8   7       19.15       14.70      4.29 o 
   7   8   7        7.42       10.92      5.20 o 
   8   8   7        0.24        8.31      6.60 o 
  -8   9   7        1.85        0.76      4.11 o 
  -7   9   7        0.26        1.64      7.18 o 
  -6   9   7       10.32        4.80      5.86 o 
  -5   9   7       39.94       31.53     12.45 o 
  -4   9   7        4.93       11.35      6.05 o 
  -3   9   7       24.82       30.70      7.88 o 
  -2   9   7      105.22      127.17      5.39 o 
  -1   9   7        6.80        5.67      5.85 o 
   0   9   7      106.72      120.04      2.65 o 
   1   9   7        5.88        1.89      1.96 o 
   2   9   7       10.49        8.91      2.56 o 
   3   9   7       32.22       34.27      3.89 o 
   4   9   7       14.73       10.51      3.85 o 
   5   9   7        0.01       -0.46      3.21 o 
   6   9   7        4.50        3.21      4.44 o 
   7   9   7        1.76        0.66      3.58 o 
   8   9   7        2.58        9.25      7.64 o 
  -8  10   7        0.41       -0.63      4.48 o 
  -7  10   7        0.37       -5.73      6.68 o 
  -6  10   7        6.65        0.64      5.95 o 
  -5  10   7        3.20        5.80      5.42 o 
  -4  10   7       26.97       16.71      7.55 o 
  -3  10   7        1.48        2.48      5.95 o 
  -2  10   7        9.61        9.42      4.44 o 
  -1  10   7       16.41       21.23      3.82 o 
   0  10   7       25.94       24.07      2.39 o 
   1  10   7       13.36       12.29      1.91 o 
   2  10   7       43.47       41.79      5.02 o 
   3  10   7        0.10       -1.18      2.32 o 
   4  10   7       11.28       14.35      4.66 o 
   5  10   7       10.50       13.21      6.91 o 
   6  10   7        5.77       15.53      7.33 o 
   7  10   7        0.00       -0.56      2.95 o 
  -7  11   7        0.40        3.34      7.79 o 
  -6  11   7        0.04       -6.32      6.71 o 
  -5  11   7       67.04       75.78      7.88 o 
  -4  11   7        5.16        6.58      9.51 o 
  -3  11   7       17.86       10.01      7.39 o 
  -2  11   7       41.13       37.25     10.85 o 
  -1  11   7      115.29      121.99      5.55 o 
   0  11   7       12.51        9.07      3.44 o 
   1  11   7       64.21       69.34      2.72 o 
   2  11   7        0.01        0.73      1.83 o 
   3  11   7        1.19       -0.27      2.47 o 
   4  11   7        0.09        2.18      2.68 o 
   5  11   7        1.24        0.13      3.97 o 
   6  11   7        3.02        5.61      9.32 o 
  -6  12   7       25.18       34.77     18.10 o 
  -5  12   7        1.55        7.52      9.82 o 
  -4  12   7        0.26        2.99      7.59 o 
  -3  12   7       29.52       41.63     13.72 o 
  -2  12   7       15.26       12.43      4.76 o 
  -1  12   7        3.78        1.85      3.80 o 
   0  12   7        0.41       -0.08      2.45 o 
   1  12   7        0.47        2.65      1.52 o 
   2  12   7        0.38        0.33      1.85 o 
   3  12   7        7.56        8.21      2.39 o 
   4  12   7        0.02        1.86      2.89 o 
   5  12   7        1.86        3.20      4.68 o 
  -5  13   7        0.91        8.08      9.56 o 
  -4  13   7        3.61        2.49      8.16 o 
  -3  13   7        1.89       -0.18      6.47 o 
  -2  13   7        0.12        0.77      3.75 o 
  -1  13   7        0.02       -0.56      3.80 o 
   0  13   7        1.18        0.34      3.76 o 
   1  13   7        0.04        2.10      3.19 o 
   2  13   7       12.03        9.72      3.94 o 
   3  13   7       14.19       32.85      8.88 o 
   4  13   7        6.69        0.93      4.17 o 
  -3  14   7        0.53        1.28      7.50 o 
  -2  14   7        0.05       -0.47      4.99 o 
  -1  14   7       13.75        6.61      6.16 o 
 -10   0   8        0.57        1.95      5.38 o 
  -8   0   8       15.48       10.85      4.77 o 
  -6   0   8      127.84      137.32      6.59 o 
  -4   0   8       39.10       44.04      2.67 o 
  -2   0   8        7.44        6.64      2.82 o 
   0   0   8      740.25      672.30     14.09 o 
   2   0   8       23.66       25.02      4.59 o 
   4   0   8      530.44      521.56     13.12 o 
   6   0   8       78.99       61.91      8.34 o 
   8   0   8       17.93        0.63      5.24 o 
  10   0   8        1.57        7.29      9.81 o 
 -10   1   8        0.96        3.85      4.45 o 
  -9   1   8        0.65       -0.88      5.02 o 
  -8   1   8       27.42       36.72      4.04 o 
  -7   1   8       22.69       28.19      3.31 o 
  -6   1   8       15.78       17.34      3.28 o 
  -5   1   8       26.72       30.45      2.27 o 
  -4   1   8      150.41      139.92      3.06 o 
  -3   1   8        4.16        4.84      1.21 o 
  -2   1   8       27.26       27.48      1.44 o 
  -1   1   8       57.70       54.38      3.51 o 
   0   1   8       32.05       31.41      2.75 o 
   1   1   8       24.48       21.18      2.91 o 
   2   1   8      620.93      595.10      8.37 o 
   3   1   8        8.18        2.85      2.96 o 
   4   1   8       50.85       59.17      5.09 o 
   5   1   8        3.17        7.74      4.52 o 
   6   1   8       57.36       66.75      4.87 o 
   7   1   8        0.08       -2.39      4.02 o 
   8   1   8        5.16        5.93      5.20 o 
   9   1   8        0.08        0.69      4.66 o 
  10   1   8        5.72        2.43      5.77 o 
 -10   2   8        0.20       -1.34      3.59 o 
  -9   2   8        2.67        1.34      4.94 o 
  -8   2   8        1.71        7.67      3.61 o 
  -7   2   8        2.80        4.08      2.57 o 
  -6   2   8      311.69      360.39      5.50 o 
  -5   2   8        1.24        3.49      2.73 o 
  -4   2   8      112.77       98.48      2.83 o 
  -3   2   8        1.71        0.04      2.06 o 
  -2   2   8     1037.77     1010.46     13.27 o 
  -1   2   8      148.66      125.47      4.30 o 
   0   2   8       12.35        7.01      1.64 o 
   1   2   8       76.59       83.70      2.50 o 
   2   2   8      113.20      110.10      4.35 o 
   3   2   8       16.81       25.75      3.02 o 
   4   2   8       47.29       56.88      4.20 o 
   5   2   8        5.86        6.06      4.94 o 
   6   2   8       27.59       28.37      4.95 o 
   7   2   8       83.37       88.04      5.85 o 
   8   2   8        7.74        0.46      4.12 o 
   9   2   8        3.54        6.32      5.05 o 
  10   2   8        1.04       -0.24      8.15 o 
 -10   3   8        0.07       -0.62      4.43 o 
  -9   3   8        4.27        3.03      3.40 o 
  -8   3   8        0.04       -2.27      2.88 o 
  -7   3   8        1.65        1.94      2.27 o 
  -6   3   8       58.59       52.83      3.11 o 
  -5   3   8      132.47      131.68      3.48 o 
  -4   3   8      262.65      291.64      4.54 o 
  -3   3   8      900.73      953.52      9.87 o 
  -2   3   8      839.03      865.82     11.79 o 
  -1   3   8       20.70       25.67      4.99 o 
   0   3   8        1.14        3.67      1.23 o 
   1   3   8      113.55      113.95      3.10 o 
   2   3   8        0.65       -0.98      2.07 o 
   3   3   8       26.64       21.56      3.11 o 
   4   3   8      143.37      146.87      5.49 o 
   5   3   8      144.55      134.23      6.59 o 
   6   3   8        6.47        2.47      4.94 o 
   7   3   8        0.43       -0.87      4.44 o 
   8   3   8       13.96        7.03      4.72 o 
   9   3   8        0.25        1.47      5.75 o 
 -10   4   8        0.05       -3.78      4.45 o 
  -9   4   8        0.32        1.16      3.05 o 
  -8   4   8        6.27        2.11      3.09 o 
  -7   4   8        9.11        6.19      2.60 o 
  -6   4   8        0.14       -2.88      2.88 o 
  -5   4   8       11.70        7.64      2.30 o 
  -4   4   8       45.54       45.47      3.58 o 
  -3   4   8      243.79      270.04      3.33 o 
  -2   4   8      177.78      195.86      4.25 o 
  -1   4   8     1377.85     1431.84     17.30 o 
   0   4   8      194.19      216.45      3.91 o 
   1   4   8        7.79       10.78      1.97 o 
   2   4   8        3.27        3.14      2.39 o 
   3   4   8        1.31        1.95      3.03 o 
   4   4   8      715.87      666.67      9.06 o 
   5   4   8      306.70      320.96      7.28 o 
   6   4   8        6.05        5.16      4.65 o 
   7   4   8        9.93        5.55      5.19 o 
   8   4   8        3.91       11.03      6.80 o 
   9   4   8        0.01        8.74      5.88 o 
 -10   5   8        4.33        7.39      6.57 o 
  -9   5   8        2.32        3.92      3.93 o 
  -8   5   8        5.15        2.17      3.29 o 
  -7   5   8       16.62       15.72      3.17 o 
  -6   5   8       13.06       10.75      2.42 o 
  -5   5   8        0.74       -0.37      1.96 o 
  -4   5   8        3.87        5.45      1.68 o 
  -3   5   8        0.17       -0.34      1.73 o 
  -2   5   8       27.94       27.64      1.92 o 
  -1   5   8       69.85       66.67      2.70 o 
   0   5   8      199.91      206.67      3.92 o 
   1   5   8      219.82      201.85      3.95 o 
   2   5   8       58.05       61.00      3.09 o 
   3   5   8        0.77       -0.58      2.10 o 
   4   5   8      288.32      273.40      6.53 o 
   5   5   8      443.49      416.92      8.88 o 
   6   5   8       19.46       14.42      4.53 o 
   7   5   8        5.29        6.09      5.85 o 
   8   5   8        2.01        8.56      5.60 o 
   9   5   8        0.18       12.12      6.00 o 
  -9   6   8        6.85        4.94      3.98 o 
  -8   6   8        2.30        4.37      3.83 o 
  -7   6   8        0.06       -0.79      2.25 o 
  -6   6   8        5.34        4.06      2.06 o 
  -5   6   8       52.13       61.02      5.09 o 
  -4   6   8        5.73        4.18      1.97 o 
  -3   6   8       64.35       67.03      2.71 o 
  -2   6   8      413.67      422.25      5.03 o 
  -1   6   8       31.55       25.59      2.21 o 
   0   6   8       29.61       29.54      2.00 o 
   1   6   8       71.07       61.69      4.44 o 
   2   6   8        1.81        3.32      2.53 o 
   3   6   8        1.03        3.59      2.73 o 
   4   6   8      194.65      195.12      4.95 o 
   5   6   8       41.68       52.52      4.59 o 
   6   6   8       51.86       44.89      5.49 o 
   7   6   8        4.07       -1.41      4.40 o 
   8   6   8        7.87       16.58      5.67 o 
   9   6   8        3.21       13.05      6.34 o 
  -9   7   8        0.23       -2.00      3.01 o 
  -8   7   8        0.63        1.18      2.71 o 
  -7   7   8        0.02        2.49      2.93 o 
  -6   7   8        3.31        1.51      2.53 o 
  -5   7   8      130.07      155.63      5.15 o 
  -4   7   8        6.03        6.38      2.23 o 
  -3   7   8      184.06      189.57      5.63 o 
  -2   7   8       36.90       45.44      2.23 o 
  -1   7   8        0.94        0.76      1.90 o 
   0   7   8       26.28       28.65      2.05 o 
   1   7   8       41.90       49.46      4.48 o 
   2   7   8       30.03       31.72      3.31 o 
   3   7   8      222.72      210.43      5.08 o 
   4   7   8       97.29       95.48      4.34 o 
   5   7   8       26.14       31.52      3.71 o 
   6   7   8        9.14       11.36      4.85 o 
   7   7   8       13.19       11.56      4.98 o 
   8   7   8        0.89       -0.25      4.76 o 
  -9   8   8        0.00       -1.36      4.32 o 
  -8   8   8        0.88        1.04      3.46 o 
  -7   8   8        1.80       -0.34      2.44 o 
  -6   8   8        7.94        4.30      3.98 o 
  -5   8   8      116.52      119.21      6.39 o 
  -4   8   8      489.87      514.66     15.95 o 
  -3   8   8      172.84      183.66      8.85 o 
  -2   8   8       56.42       52.99      1.64 o 
  -1   8   8        0.16        0.26      2.20 o 
   0   8   8       34.26       37.14      2.79 o 
   1   8   8       34.22       38.61      2.63 o 
   2   8   8        0.33        0.88      2.47 o 
   3   8   8        2.67        3.63      3.04 o 
   4   8   8       23.07       26.53      3.60 o 
   5   8   8        0.09        0.02      2.81 o 
   6   8   8       22.88       21.03      4.27 o 
   7   8   8        8.18        3.78      4.64 o 
   8   8   8        0.27        5.03      5.36 o 
  -8   9   8        2.26        3.08      5.53 o 
  -7   9   8        3.45       -0.88      5.81 o 
  -6   9   8       28.39       -2.22      5.79 o 
  -5   9   8        3.27        1.89      5.93 o 
  -4   9   8       20.36       22.24      5.26 o 
  -3   9   8       77.61       77.45      7.68 o 
  -2   9   8       30.35       39.44      5.62 o 
  -1   9   8      171.34      173.08      4.56 o 
   0   9   8       60.13       67.11      2.30 o 
   1   9   8       72.51       79.71      3.15 o 
   2   9   8       29.97       28.73      2.80 o 
   3   9   8       59.04       57.90      7.15 o 
   4   9   8       28.91       29.55      5.30 o 
   5   9   8       26.89       32.28      5.61 o 
   6   9   8        0.24        5.12      4.97 o 
   7   9   8       32.69       44.47      7.47 o 
  -7  10   8        0.00        0.62      6.11 o 
  -6  10   8        0.13       -4.09      5.93 o 
  -5  10   8       21.36       11.46      6.27 o 
  -4  10   8       39.40       18.79     30.81 o 
  -3  10   8       42.80       29.53     13.36 o 
  -2  10   8      100.22      121.77      6.73 o 
  -1  10   8       24.47       26.93      3.41 o 
   0  10   8        0.80        1.04      2.36 o 
   1  10   8      197.89      205.29      3.66 o 
   2  10   8       55.82       64.58      4.03 o 
   3  10   8       38.29       41.13      4.37 o 
   4  10   8        0.53       -0.98      3.39 o 
   5  10   8       12.01       13.14      4.94 o 
   6  10   8        6.09        6.73      6.65 o 
   7  10   8        5.26        8.03      4.23 o 
  -7  11   8        0.70        2.01      8.19 o 
  -6  11   8        6.55        3.24      8.65 o 
  -5  11   8        2.68       -0.90      7.49 o 
  -4  11   8       10.32        3.53      9.26 o 
  -3  11   8       27.50       44.05     14.41 o 
  -2  11   8       12.13       15.45      6.29 o 
  -1  11   8        3.94        6.28      3.56 o 
   0  11   8       55.26       53.81      4.24 o 
   1  11   8       51.11       46.93      4.44 o 
   2  11   8       40.56       38.10      4.28 o 
   3  11   8        9.04        9.36      2.98 o 
   4  11   8        1.17        3.58      3.73 o 
   5  11   8        1.67        6.49      4.50 o 
   6  11   8        1.94        9.47      5.46 o 
  -6  12   8        0.61        2.69      6.17 o 
  -5  12   8       37.28       11.90     17.55 o 
  -4  12   8       34.14       24.06     18.81 o 
  -3  12   8        3.91        2.03      3.72 o 
  -2  12   8       19.32       11.16      5.38 o 
  -1  12   8        0.35       -1.37      3.44 o 
   0  12   8        5.41        3.22      3.87 o 
   1  12   8        0.35       -2.58      3.28 o 
   2  12   8       46.61       41.27      2.72 o 
   3  12   8        0.80        1.47      2.32 o 
   4  12   8        0.04        3.08      3.03 o 
   5  12   8        2.27       -4.09      6.41 o 
  -4  13   8       13.75        7.89     12.37 o 
  -3  13   8        0.12       -3.18     12.21 o 
  -2  13   8        0.15        1.21      3.87 o 
  -1  13   8        0.12       -1.17      3.72 o 
   0  13   8       10.59        0.25      4.40 o 
   1  13   8        6.20        3.28      4.39 o 
   2  13   8        3.92        3.80      3.55 o 
   3  13   8       10.04       23.73      8.40 o 
   4  13   8        9.22        7.60      4.42 o 
  -2  14   8        0.02        1.88      4.93 o 
  -1  14   8        1.02       -0.74      4.85 o 
   0  14   8        0.58        0.90      4.70 o 
  -9   0   9        0.56        4.56      6.89 o 
  -7   0   9      104.03      111.19      6.09 o 
  -5   0   9       48.12       57.10      2.83 o 
  -3   0   9      248.25      235.43      4.74 o 
  -1   0   9       45.96       53.24      5.51 o 
   1   0   9     2436.06     2548.31     43.55 o 
   3   0   9      423.96      417.32     12.66 o 
   5   0   9        1.29       10.59      5.11 o 
   7   0   9      194.86      196.22      9.51 o 
   9   0   9        9.74        7.54      8.75 o 
 -10   1   9        0.26        6.37      4.32 o 
  -9   1   9        0.07        0.46      3.41 o 
  -8   1   9        0.51       -2.39      3.19 o 
  -7   1   9       25.21       28.97      3.25 o 
  -6   1   9      201.69      215.68      4.79 o 
  -5   1   9       63.34       59.48      3.08 o 
  -4   1   9       10.38       11.53      2.31 o 
  -3   1   9       31.04       35.01      1.84 o 
  -2   1   9      119.32      123.62      2.11 o 
  -1   1   9     1008.14      951.50     20.95 o 
   0   1   9     1551.72     1576.37     19.38 o 
   1   1   9      304.37      294.63      5.78 o 
   2   1   9      155.57      158.38      5.11 o 
   3   1   9      393.92      433.26      6.60 o 
   4   1   9        7.04        7.58      4.15 o 
   5   1   9       14.41       12.98      4.67 o 
   6   1   9        7.86        8.67      3.85 o 
   7   1   9       10.42        5.70      4.58 o 
   8   1   9        0.14       -2.48      4.67 o 
   9   1   9       11.60        1.21      4.58 o 
 -10   2   9        0.10       -2.79      4.37 o 
  -9   2   9        0.19        2.92      3.97 o 
  -8   2   9        8.28        6.39      3.09 o 
  -7   2   9        9.93       10.67      2.64 o 
  -6   2   9       27.34       35.30      3.47 o 
  -5   2   9       19.92       27.75      2.99 o 
  -4   2   9      248.37      241.66      5.69 o 
  -3   2   9       84.02       85.06      4.14 o 
  -2   2   9      375.08      393.31      6.06 o 
  -1   2   9       10.46       14.02      3.15 o 
   0   2   9      450.21      479.63      5.10 o 
   1   2   9      128.68      137.69      5.06 o 
   2   2   9       33.52       28.71      3.13 o 
   3   2   9      331.69      326.36      5.90 o 
   4   2   9       24.01       31.64      4.23 o 
   5   2   9        3.56        4.12      3.91 o 
   6   2   9       22.59       16.08      5.62 o 
   7   2   9       12.41       12.59      4.65 o 
   8   2   9        0.72        1.11      4.09 o 
   9   2   9        1.58        2.84      5.12 o 
 -10   3   9        0.11       -0.05      3.32 o 
  -9   3   9        0.16        1.87      4.20 o 
  -8   3   9       11.15        8.15      4.40 o 
  -7   3   9        1.23        2.95      2.61 o 
  -6   3   9      170.22      172.08      4.28 o 
  -5   3   9      408.45      433.50      5.78 o 
  -4   3   9       40.52       43.46      2.27 o 
  -3   3   9       97.34       98.00      4.99 o 
  -2   3   9       86.89       88.10      3.48 o 
  -1   3   9       47.82       61.48      5.99 o 
   0   3   9      574.19      615.86      6.07 o 
   1   3   9      136.66      143.53      3.86 o 
   2   3   9        1.89        2.36      2.42 o 
   3   3   9      108.09       93.21      5.15 o 
   4   3   9      183.72      169.48      6.47 o 
   5   3   9      230.86      219.99      9.17 o 
   6   3   9        2.49        0.71      3.92 o 
   7   3   9       18.92       21.67      5.48 o 
   8   3   9        0.04        4.42      6.13 o 
   9   3   9        1.52        1.19      5.17 o 
 -10   4   9        0.02       -1.14      3.96 o 
  -9   4   9        5.04       -0.13      3.08 o 
  -8   4   9        0.01        2.72      3.23 o 
  -7   4   9        0.66        1.79      2.42 o 
  -6   4   9       50.93       52.83      2.95 o 
  -5   4   9        9.44        7.06      2.40 o 
  -4   4   9      105.33      102.32      2.78 o 
  -3   4   9       85.36       88.20      3.46 o 
  -2   4   9      504.49      487.17      8.32 o 
  -1   4   9      107.99      124.67      4.79 o 
   0   4   9       54.61       65.00      3.45 o 
   1   4   9       17.36       19.49      2.70 o 
   2   4   9       11.21        9.94      2.51 o 
   3   4   9      179.18      193.05      5.69 o 
   4   4   9       47.12       52.49      4.47 o 
   5   4   9       65.85       69.83      5.70 o 
   6   4   9       41.06       52.17      5.06 o 
   7   4   9       22.40       20.38      5.45 o 
   8   4   9        1.05       -8.99      8.99 o 
   9   4   9        1.95       -4.01      5.06 o 
 -10   5   9        0.51       -1.50      4.08 o 
  -9   5   9        0.28        2.88      4.16 o 
  -8   5   9        7.58        4.18      3.34 o 
  -7   5   9        9.52        5.26      2.63 o 
  -6   5   9       39.47       34.91      2.87 o 
  -5   5   9        2.70        2.50      1.92 o 
  -4   5   9       14.39       17.24      2.03 o 
  -3   5   9      271.95      261.12      5.11 o 
  -2   5   9      260.86      273.66      5.50 o 
  -1   5   9        2.77        1.78      1.52 o 
   0   5   9       38.37       37.76      2.19 o 
   1   5   9        0.08        0.57      1.40 o 
   2   5   9       31.90       46.01      5.00 o 
   3   5   9       47.38       46.30      3.97 o 
   4   5   9     1257.18     1285.11     19.76 o 
   5   5   9        1.08        4.25      3.78 o 
   6   5   9       35.33       32.75      5.61 o 
   7   5   9       12.57        9.50      7.31 o 
   8   5   9        0.04       11.57      6.17 o 
   9   5   9        0.14       15.44      6.91 o 
  -9   6   9        1.14        1.71      3.36 o 
  -8   6   9        0.54        2.34      3.85 o 
  -7   6   9        3.46        2.49      2.26 o 
  -6   6   9       20.58       22.98      3.80 o 
  -5   6   9       13.34       14.27      2.26 o 
  -4   6   9       29.38       28.64      3.45 o 
  -3   6   9       35.62       36.14      1.84 o 
  -2   6   9       66.30       76.05      3.12 o 
  -1   6   9       74.14       81.83      4.24 o 
   0   6   9        4.07        3.33      1.87 o 
   1   6   9       18.04       24.47      2.78 o 
   2   6   9       41.47       46.66      2.92 o 
   3   6   9      125.60      135.91      4.23 o 
   4   6   9      163.44      164.40      7.76 o 
   5   6   9        3.19        5.74      4.22 o 
   6   6   9       91.85       96.32      6.98 o 
   7   6   9        1.07       -4.65      4.65 o 
   8   6   9        1.79       14.10      6.80 o 
  -9   7   9        0.85        4.43      3.42 o 
  -8   7   9        0.13        1.89      3.01 o 
  -7   7   9       16.75       15.25      6.28 o 
  -6   7   9        5.60        6.20      2.51 o 
  -5   7   9        1.73        1.06      1.50 o 
  -4   7   9      118.31      116.71      3.08 o 
  -3   7   9      320.61      343.16      8.59 o 
  -2   7   9        7.90        8.06      1.88 o 
  -1   7   9       28.26       34.15      5.29 o 
   0   7   9       28.94       31.77      2.87 o 
   1   7   9      102.95      104.86      3.51 o 
   2   7   9       88.08       93.69      4.43 o 
   3   7   9        0.94        2.25      3.29 o 
   4   7   9        1.58        0.84      2.53 o 
   5   7   9       33.65       36.40      4.46 o 
   6   7   9        0.70        7.10      4.28 o 
   7   7   9        6.13        7.60      5.15 o 
   8   7   9        0.32       -0.03      4.67 o 
  -8   8   9        2.19       -1.61      3.41 o 
  -7   8   9        0.79        2.51      2.71 o 
  -6   8   9        0.20        0.22      1.32 o 
  -5   8   9        1.45        0.93      1.39 o 
  -4   8   9        1.98        0.61      1.59 o 
  -3   8   9       27.56       27.67      2.31 o 
  -2   8   9       89.22       99.39      2.59 o 
  -1   8   9       51.49       59.34      2.93 o 
   0   8   9       34.51       40.61      2.45 o 
   1   8   9      365.45      377.58      5.79 o 
   2   8   9        6.12        6.40      2.84 o 
   3   8   9        7.04        7.24      3.15 o 
   4   8   9       15.94       22.03      3.93 o 
   5   8   9       13.60       11.38      3.35 o 
   6   8   9        3.68        7.57      4.23 o 
   7   8   9        0.17        7.90      4.52 o 
   8   8   9        0.30        9.80      5.17 o 
  -8   9   9        1.09       -1.90     10.63 o 
  -7   9   9        1.20        0.88      2.84 o 
  -6   9   9        3.68        0.76      5.40 o 
  -5   9   9        4.69        4.55      6.37 o 
  -4   9   9       12.26       12.23      7.85 o 
  -3   9   9        4.50        1.17      3.13 o 
  -2   9   9        2.34        3.50      2.59 o 
  -1   9   9       13.21       15.55      1.42 o 
   0   9   9      108.28      111.32      3.78 o 
   1   9   9       14.66        9.48      2.98 o 
   2   9   9       28.64       19.65      2.84 o 
   3   9   9       17.70       12.45      3.80 o 
   4   9   9        7.62        3.99      3.69 o 
   5   9   9        0.66        0.15      3.37 o 
   6   9   9        0.39       -0.06      5.80 o 
   7   9   9        3.54        9.69      6.30 o 
  -7  10   9        1.90        1.74      6.26 o 
  -6  10   9        3.80       -2.55      5.66 o 
  -5  10   9        0.47       -6.57      9.94 o 
  -4  10   9        3.08       -3.92      6.86 o 
  -3  10   9        0.21        1.79      2.81 o 
  -2  10   9       54.61       53.32      4.31 o 
  -1  10   9       33.06       38.06      5.32 o 
   0  10   9        4.23        3.81      2.47 o 
   1  10   9        2.86        3.23      2.13 o 
   2  10   9       17.02        8.35      3.78 o 
   3  10   9        0.20        2.33      2.76 o 
   4  10   9        6.15        5.76      4.00 o 
   5  10   9       10.46       11.41      4.53 o 
   6  10   9        0.62       12.88      8.69 o 
  -6  11   9        2.08        2.90      7.43 o 
  -5  11   9        2.11       13.22     13.76 o 
  -4  11   9        1.92        6.84     12.15 o 
  -3  11   9        0.69       -2.97      4.65 o 
  -2  11   9        0.01       -3.60      3.60 o 
  -1  11   9        5.62        8.22      3.20 o 
   0  11   9       21.09       16.25      1.77 o 
   1  11   9        0.48       -0.34      1.75 o 
   2  11   9       21.26       14.73      3.65 o 
   3  11   9        0.76       -0.08      2.54 o 
   4  11   9        0.14        4.85      4.31 o 
   5  11   9        4.86       13.37      5.98 o 
  -5  12   9        4.76       19.88     12.53 o 
  -4  12   9        1.54        8.36      5.81 o 
  -3  12   9        0.39       -0.77      3.44 o 
  -2  12   9        2.00        2.37      3.14 o 
  -1  12   9        0.01       -0.45      3.94 o 
   0  12   9       30.71       37.00      4.40 o 
   1  12   9        2.34        4.64      3.54 o 
   2  12   9       26.69       21.22      2.76 o 
   3  12   9        0.08       -0.34      2.93 o 
   4  12   9        0.02        1.57      2.71 o 
  -4  13   9        5.21        1.62     10.26 o 
  -3  13   9       41.40       40.43     29.44 o 
  -2  13   9        4.85        0.85      5.26 o 
  -1  13   9        4.13        0.20      4.06 o 
   0  13   9        4.10       -0.11      3.61 o 
   1  13   9        0.10       -2.02      3.55 o 
   2  13   9        0.11       -1.51      3.31 o 
   3  13   9       10.66        9.95     12.02 o 
  -1  14   9        6.24        6.58      5.65 o 
   0  14   9        0.42       -1.47      5.25 o 
 -10   0  10        4.65      -11.31     11.82 o 
  -8   0  10        4.89        5.93      4.32 o 
  -6   0  10       12.33        9.34      3.41 o 
  -4   0  10       40.29       50.53      6.49 o 
  -2   0  10      365.76      369.24      6.94 o 
   0   0  10       49.00       48.11     10.19 o 
   2   0  10      617.82      639.61     25.71 o 
   4   0  10       91.89      115.56     12.55 o 
   6   0  10      158.78      149.75      9.06 o 
   8   0  10       25.83       12.92     16.20 o 
 -10   1  10        2.95        6.34      5.20 o 
  -9   1  10        0.61        7.38      4.38 o 
  -8   1  10        4.29        4.31      3.27 o 
  -7   1  10        8.16        5.62      2.34 o 
  -6   1  10        4.07        3.26      2.15 o 
  -5   1  10       12.63       14.18      3.68 o 
  -4   1  10       42.15       43.14     12.68 o 
  -3   1  10        8.10        8.56      1.70 o 
  -2   1  10      125.61      115.95      4.81 o 
  -1   1  10      101.77      120.64      6.58 o 
   0   1  10       47.49       47.09      4.58 o 
   1   1  10        1.99       -0.64      2.65 o 
   2   1  10      255.12      274.34      6.25 o 
   3   1  10      101.92       98.28      4.67 o 
   4   1  10       30.60       35.79      4.73 o 
   5   1  10       44.99       46.43      4.84 o 
   6   1  10        9.91        8.76      5.05 o 
   7   1  10       44.93       20.54      6.99 o 
   8   1  10        0.48        2.27      4.38 o 
   9   1  10        0.64       -5.10      5.15 o 
 -10   2  10        0.08        3.05      4.76 o 
  -9   2  10        0.36        5.22      6.76 o 
  -8   2  10       26.15       30.52      3.14 o 
  -7   2  10       17.66       15.40      3.14 o 
  -6   2  10       24.53       27.91      2.66 o 
  -5   2  10      307.11      308.94      4.75 o 
  -4   2  10      493.13      503.80      8.49 o 
  -3   2  10       99.60      110.84      3.96 o 
  -2   2  10       66.56       61.05      5.21 o 
  -1   2  10      126.92      116.75      5.04 o 
   0   2  10     1167.26     1186.09     10.82 o 
   1   2  10      546.33      600.87      6.29 o 
   2   2  10      154.04      144.97      4.55 o 
   3   2  10        1.07        4.24      3.86 o 
   4   2  10       86.52      101.48      4.86 o 
   5   2  10        9.90        2.44      4.22 o 
   6   2  10        4.70        0.62      3.77 o 
   7   2  10        1.77        4.97      4.26 o 
   8   2  10       15.50        5.61      6.40 o 
   9   2  10        3.74       -6.42      6.42 o 
 -10   3  10        1.21        3.35     10.82 o 
  -9   3  10        0.89        4.78      8.72 o 
  -8   3  10        9.16        2.31      3.05 o 
  -7   3  10       54.48       62.07      3.86 o 
  -6   3  10      178.04      182.00      5.28 o 
  -5   3  10       33.94       38.81      2.25 o 
  -4   3  10      102.03      115.11      4.45 o 
  -3   3  10       71.97       91.43      4.55 o 
  -2   3  10       30.82       25.46      3.31 o 
  -1   3  10       51.06       50.79      3.59 o 
   0   3  10       39.08       35.74      2.26 o 
   1   3  10      178.36      186.70      4.24 o 
   2   3  10        9.45        8.99      3.22 o 
   3   3  10       89.25       86.24      4.59 o 
   4   3  10       96.01       87.68      5.42 o 
   5   3  10        9.41        8.84      5.16 o 
   6   3  10      170.41      192.47      7.15 o 
   7   3  10        0.20        0.97      4.09 o 
   8   3  10        0.22        1.24      4.84 o 
   9   3  10        9.02       11.06      6.30 o 
 -10   4  10        2.13        6.84      4.81 o 
  -9   4  10        1.15       -1.08      3.29 o 
  -8   4  10        2.97        2.95      3.18 o 
  -7   4  10        2.80        2.02      2.85 o 
  -6   4  10       48.36       63.14      5.58 o 
  -5   4  10       13.15       14.59      2.48 o 
  -4   4  10      249.11      275.22      6.51 o 
  -3   4  10       76.74       92.26      3.93 o 
  -2   4  10       50.99       42.08      3.72 o 
  -1   4  10        7.62       16.19      3.15 o 
   0   4  10        0.24        1.58      1.84 o 
   1   4  10       51.32       58.84      3.29 o 
   2   4  10       11.79        7.84      2.53 o 
   3   4  10        6.41        7.68      3.29 o 
   4   4  10      281.12      278.62      6.37 o 
   5   4  10       71.34       75.45      5.12 o 
   6   4  10       38.37       37.78      5.75 o 
   7   4  10       31.10       30.07      7.05 o 
   8   4  10       42.30       47.30     10.79 o 
   9   4  10        0.37        7.32      7.32 o 
  -9   5  10        0.77        0.62      3.27 o 
  -8   5  10        0.14        0.40      3.23 o 
  -7   5  10        3.66        2.07      2.21 o 
  -6   5  10        0.30       -0.50      1.88 o 
  -5   5  10      124.14      119.52      7.26 o 
  -4   5  10        4.86        3.45      2.57 o 
  -3   5  10       33.76       34.90      3.26 o 
  -2   5  10        3.90        2.99      2.28 o 
  -1   5  10       10.75        9.43      3.75 o 
   0   5  10       14.94       19.71      3.12 o 
   1   5  10      279.78      303.46     12.06 o 
   2   5  10       28.00       37.02      3.39 o 
   3   5  10      683.24      676.64      9.56 o 
   4   5  10      313.12      326.31      9.00 o 
   5   5  10       53.15       56.93      4.72 o 
   6   5  10       34.00       40.70      5.08 o 
   7   5  10        6.64       15.62      8.72 o 
   8   5  10        0.07        8.39      7.26 o 
  -9   6  10        3.54        2.36      3.57 o 
  -8   6  10        0.65       -0.04      2.58 o 
  -7   6  10        0.07        1.03      2.51 o 
  -6   6  10       17.06       21.38      6.12 o 
  -5   6  10        0.55        2.72      2.11 o 
  -4   6  10       41.08       42.09      1.86 o 
  -3   6  10       19.69       21.68      3.24 o 
  -2   6  10       12.55       10.38      0.88 o 
  -1   6  10       46.51       51.49      2.57 o 
   0   6  10       22.74       25.44      2.01 o 
   1   6  10      105.80      127.33      3.93 o 
   2   6  10        3.13        5.81      2.99 o 
   3   6  10     1441.55     1475.86     18.35 o 
   4   6  10      166.47      168.06      6.32 o 
   5   6  10        0.01        0.03      4.02 o 
   6   6  10        2.51        2.31      4.14 o 
   7   6  10        5.29       11.01      5.23 o 
   8   6  10        0.00        6.75      9.24 o 
  -9   7  10        0.73        0.20      5.96 o 
  -8   7  10        0.56       -0.17      2.75 o 
  -7   7  10       15.69        3.29      2.75 o 
  -6   7  10        5.95        2.52      2.83 o 
  -5   7  10        1.39        2.37      1.66 o 
  -4   7  10       74.15       78.31      4.21 o 
  -3   7  10        9.59       10.47      2.06 o 
  -2   7  10        8.98       12.54      1.98 o 
  -1   7  10       13.59       15.55      1.99 o 
   0   7  10        1.90        2.57      1.69 o 
   1   7  10      200.74      202.93      4.95 o 
   2   7  10      375.75      374.37      6.22 o 
   3   7  10        4.01        1.03      2.73 o 
   4   7  10       13.59       15.45      4.00 o 
   5   7  10       11.64       11.40      4.30 o 
   6   7  10        6.40       11.93      5.05 o 
   7   7  10        0.49        7.02      4.86 o 
   8   7  10        1.00        8.69      8.50 o 
  -8   8  10        2.17        2.11      7.61 o 
  -7   8  10       27.84        1.06      5.82 o 
  -6   8  10        8.82        6.24      1.77 o 
  -5   8  10       17.91       15.43      2.37 o 
  -4   8  10       46.87       48.14      3.31 o 
  -3   8  10        0.74        1.06      1.68 o 
  -2   8  10       11.13        8.78      1.49 o 
  -1   8  10       23.31       30.70      2.32 o 
   0   8  10        5.59        4.07      1.79 o 
   1   8  10        8.08        5.39      2.23 o 
   2   8  10      165.83      149.18      4.43 o 
   3   8  10        0.01        3.39      3.60 o 
   4   8  10       74.03       68.41      4.97 o 
   5   8  10        1.32        4.31      3.73 o 
   6   8  10        1.14        5.24      5.07 o 
   7   8  10        1.03        0.80      4.43 o 
  -8   9  10        2.35        2.21      6.86 o 
  -7   9  10        2.44       -0.65      6.71 o 
  -6   9  10       15.94        9.47      4.60 o 
  -5   9  10       14.48       -0.10      7.58 o 
  -4   9  10        1.72        1.90      3.06 o 
  -3   9  10       36.20       28.96      4.25 o 
  -2   9  10        2.98        1.21      1.19 o 
  -1   9  10        0.08        1.22      1.59 o 
   0   9  10        0.04        0.14      2.57 o 
   1   9  10        0.05       -0.52      1.98 o 
   2   9  10        0.70        0.87      2.45 o 
   3   9  10        0.91       -0.04      2.63 o 
   4   9  10        2.71        0.66      3.38 o 
   5   9  10       16.62       15.97      5.30 o 
   6   9  10        1.58       -3.46      4.30 o 
   7   9  10        0.78       15.06      6.40 o 
  -7  10  10        3.24        0.05      6.43 o 
  -6  10  10        0.04        3.91      6.09 o 
  -5  10  10        3.03        5.66     10.13 o 
  -4  10  10        0.35       -0.04      2.46 o 
  -3  10  10        1.41        2.88      3.72 o 
  -2  10  10        2.01        2.45      2.72 o 
  -1  10  10       18.56       16.85      1.68 o 
   0  10  10        0.04        1.28      2.42 o 
   1  10  10        5.14        4.29      2.62 o 
   2  10  10        0.98        0.94      2.63 o 
   3  10  10        5.39        5.18      2.76 o 
   4  10  10        0.01        2.27      3.92 o 
   5  10  10        5.89       15.22      5.16 o 
   6  10  10        0.54        2.47     10.58 o 
  -6  11  10        3.70        7.05      8.93 o 
  -5  11  10        2.52        3.31     10.24 o 
  -4  11  10        0.55        0.12      2.83 o 
  -3  11  10        0.12        1.20      2.85 o 
  -2  11  10        5.72        6.86      2.94 o 
  -1  11  10        4.11        4.68      3.68 o 
   0  11  10        9.27        4.11      2.09 o 
   1  11  10        0.40       -0.27      2.26 o 
   2  11  10        1.18        1.10      2.41 o 
   3  11  10        0.01        1.07      3.25 o 
   4  11  10        1.39       -0.28      3.29 o 
   5  11  10       13.31       24.01      4.98 o 
  -5  12  10        2.21       11.39     17.77 o 
  -4  12  10        0.92        6.30      8.27 o 
  -3  12  10        6.01        4.54      3.47 o 
  -2  12  10        2.33        0.06      2.86 o 
  -1  12  10        1.36       -0.17      3.42 o 
   0  12  10        5.49        3.97      5.17 o 
   1  12  10        7.02        4.57      4.36 o 
   2  12  10        0.12       -1.45      3.55 o 
   3  12  10        2.46        3.99      2.65 o 
   4  12  10        0.06       -2.55      2.96 o 
  -3  13  10        1.05       -1.38      5.12 o 
  -2  13  10        6.27        2.26      6.42 o 
  -1  13  10        2.13       -0.62      5.08 o 
   0  13  10        0.03        0.78      4.83 o 
   1  13  10        0.19       -1.09      4.16 o 
   2  13  10       18.89       11.56      4.42 o 
  -9   0  11       17.45       -1.58      5.85 o 
  -7   0  11        0.29        1.34      3.20 o 
  -5   0  11        1.67        2.53      3.92 o 
  -3   0  11      217.37      234.24      5.64 o 
  -1   0  11       22.33       37.96      6.38 o 
   1   0  11       44.80       49.72      6.42 o 
   3   0  11      129.20      116.70      9.02 o 
   5   0  11        7.28       11.53      5.12 o 
   7   0  11        9.22        1.53      5.64 o 
   9   0  11        4.88       10.63     12.46 o 
 -10   1  11        2.46        0.81      3.52 o 
  -9   1  11        6.09        4.90      4.00 o 
  -8   1  11       23.58       29.93      5.96 o 
  -7   1  11        2.04        4.15      2.73 o 
  -6   1  11        6.60        5.84      3.03 o 
  -5   1  11        3.28        0.21      3.34 o 
  -4   1  11        0.16       -0.94      2.30 o 
  -3   1  11      224.64      222.60      3.09 o 
  -2   1  11        2.96        4.17      1.29 o 
  -1   1  11      781.36      764.60     12.37 o 
   0   1  11       59.23       59.66     14.04 o 
   1   1  11       25.06       29.19      3.71 o 
   2   1  11      298.18      310.70      9.13 o 
   3   1  11        1.85        1.29      2.98 o 
   4   1  11       49.44       49.11      7.03 o 
   5   1  11       16.10        4.61      4.24 o 
   6   1  11        0.14        2.63      3.96 o 
   7   1  11       32.60        5.75      5.60 o 
   8   1  11       11.96        1.33      4.54 o 
   9   1  11        1.62       -3.57      5.65 o 
 -10   2  11        0.01        0.25      3.94 o 
  -9   2  11        1.38        2.69      3.51 o 
  -8   2  11        6.27        1.46      2.69 o 
  -7   2  11       18.01       20.95      3.44 o 
  -6   2  11        2.53        4.65      2.42 o 
  -5   2  11       15.03       20.98      3.56 o 
  -4   2  11        3.19       -0.50      3.54 o 
  -3   2  11       78.18       75.01      3.91 o 
  -2   2  11       66.25       63.91      4.68 o 
  -1   2  11       14.17        9.53      1.65 o 
   0   2  11       56.28       57.09      3.18 o 
   1   2  11        0.16        0.12      1.81 o 
   2   2  11       41.02       42.49      3.20 o 
   3   2  11       25.28       23.96      4.18 o 
   4   2  11       69.52       70.87      4.63 o 
   5   2  11       16.02       16.04      4.16 o 
   6   2  11        8.80        6.79      5.09 o 
   7   2  11        4.97        4.49      4.27 o 
   8   2  11        9.94        3.67      6.05 o 
   9   2  11        9.42       -3.81      5.61 o 
 -10   3  11        0.01        5.05      5.24 o 
  -9   3  11        0.78       -1.64      3.68 o 
  -8   3  11       16.98       21.83      6.26 o 
  -7   3  11       31.47       41.37      5.45 o 
  -6   3  11        2.73        2.58      2.84 o 
  -5   3  11       90.48      107.04      5.33 o 
  -4   3  11      345.05      361.81     10.09 o 
  -3   3  11       29.51       40.44      3.03 o 
  -2   3  11       26.26       37.46      4.49 o 
  -1   3  11      150.81      146.64      5.38 o 
   0   3  11       38.02       39.58      3.14 o 
   1   3  11       15.88       19.62      2.92 o 
   2   3  11      484.02      479.32      7.36 o 
   3   3  11      214.04      212.70      5.50 o 
   4   3  11       18.04       20.08      5.05 o 
   5   3  11       84.13      105.30      5.76 o 
   6   3  11        9.94       12.48      4.62 o 
   7   3  11       43.18       49.94      6.31 o 
   8   3  11       16.15       11.24      6.13 o 
   9   3  11        4.56        6.10      5.98 o 
  -9   4  11        1.91        0.38      4.75 o 
  -8   4  11        4.59        1.16      3.30 o 
  -7   4  11       77.45       71.16      4.36 o 
  -6   4  11      102.30      110.75      5.17 o 
  -5   4  11      224.25      250.37     11.05 o 
  -4   4  11       33.39       33.85      4.33 o 
  -3   4  11       28.77       25.63      3.50 o 
  -2   4  11       30.89       22.01      3.62 o 
  -1   4  11        1.10        6.26      4.29 o 
   0   4  11       35.19       36.47      3.63 o 
   1   4  11        3.48        6.03      2.24 o 
   2   4  11      171.49      164.67      5.58 o 
   3   4  11      169.16      158.72      5.60 o 
   4   4  11       27.28       24.10      4.23 o 
   5   4  11       35.65       30.91      4.99 o 
   6   4  11        1.71        5.28      4.90 o 
   7   4  11        2.23        2.60      4.77 o 
   8   4  11        0.18       -4.18      5.59 o 
  -9   5  11        3.99        4.95      4.74 o 
  -8   5  11        7.10       -0.37      2.67 o 
  -7   5  11        1.35       -0.12      2.21 o 
  -6   5  11        7.42        4.96      2.62 o 
  -5   5  11        1.95        1.25      1.03 o 
  -4   5  11       61.57       62.58      4.08 o 
  -3   5  11       14.31       15.81      2.94 o 
  -2   5  11       45.30       47.24      3.81 o 
  -1   5  11       14.15       10.02      4.16 o 
   0   5  11        6.87        7.74      3.45 o 
   1   5  11       10.15       11.12      3.00 o 
   2   5  11      364.39      350.27      6.89 o 
   3   5  11       13.69       11.27      3.53 o 
   4   5  11       86.13       91.57      4.78 o 
   5   5  11        9.02       11.00      3.93 o 
   6   5  11        8.39        6.51      4.99 o 
   7   5  11        4.59       12.80      6.71 o 
   8   5  11        5.20        4.42      5.29 o 
  -9   6  11        0.85       -0.99      6.61 o 
  -8   6  11        7.01        1.18      5.29 o 
  -7   6  11       14.33        5.39      2.51 o 
  -6   6  11        2.16        2.87      1.71 o 
  -5   6  11       18.55       18.12      3.21 o 
  -4   6  11        0.60        1.89      2.49 o 
  -3   6  11      118.45      123.70      4.76 o 
  -2   6  11        9.32        8.25      3.35 o 
  -1   6  11        0.03        3.35      3.32 o 
   0   6  11       50.28       51.60      3.43 o 
   1   6  11      114.38      125.60      5.65 o 
   2   6  11       16.17       11.79      4.44 o 
   3   6  11      413.22      429.24      8.47 o 
   4   6  11        1.54        3.03      3.46 o 
   5   6  11        5.56        5.30      4.17 o 
   6   6  11        0.55       -5.00      5.00 o 
   7   6  11        1.22        6.27      4.85 o 
   8   6  11        6.12       10.68      6.34 o 
  -8   7  11        5.86       -0.61      4.68 o 
  -7   7  11       10.72        0.48      6.30 o 
  -6   7  11       76.16       87.70      4.89 o 
  -5   7  11      147.85      140.23      7.18 o 
  -4   7  11       76.76       96.55      5.73 o 
  -3   7  11        5.91        5.04      2.44 o 
  -2   7  11        4.58        6.01      1.33 o 
  -1   7  11       12.74       12.34      1.93 o 
   0   7  11        2.47        2.55      1.69 o 
   1   7  11        0.79       -1.33      2.10 o 
   2   7  11       67.82       78.55      4.34 o 
   3   7  11       21.43       17.21      3.72 o 
   4   7  11       23.06       20.24      4.66 o 
   5   7  11        0.18        1.68      4.09 o 
   6   7  11        6.17       -2.92      4.05 o 
   7   7  11        0.63        6.84      5.28 o 
  -8   8  11        1.82       -0.67      7.56 o 
  -7   8  11        7.30        0.33      5.67 o 
  -6   8  11        0.71       -0.04      2.38 o 
  -5   8  11        0.08       -0.53      1.08 o 
  -4   8  11       15.13       13.22      1.21 o 
  -3   8  11       93.30       97.25      4.01 o 
  -2   8  11        0.83       -0.19      1.42 o 
  -1   8  11        2.32        2.82      1.70 o 
   0   8  11       24.30       25.54      2.69 o 
   1   8  11        2.76       -0.94      2.64 o 
   2   8  11        7.20        6.76      3.15 o 
   3   8  11        3.13        0.49      3.08 o 
   4   8  11       12.39       10.22      6.01 o 
   5   8  11       39.36       42.03      5.51 o 
   6   8  11        1.60       -3.63      5.10 o 
   7   8  11        3.07        1.11      4.70 o 
  -7   9  11        2.50        0.02      5.57 o 
  -6   9  11       19.61        2.51      7.69 o 
  -5   9  11        3.94       -2.27      6.92 o 
  -4   9  11        0.79        1.97      2.38 o 
  -3   9  11        5.85        2.99      1.25 o 
  -2   9  11        4.78        1.86      1.96 o 
  -1   9  11       39.80       45.64      2.09 o 
   0   9  11       25.83       26.00      3.23 o 
   1   9  11        1.86       -0.01      2.06 o 
   2   9  11       22.12       17.72      3.21 o 
   3   9  11        6.50        3.33      3.60 o 
   4   9  11        0.00       -2.66      5.74 o 
   5   9  11        4.00        3.51      4.42 o 
   6   9  11        3.11        6.41      7.35 o 
  -7  10  11        0.82        0.76      6.25 o 
  -6  10  11        0.30        2.09     10.45 o 
  -5  10  11        0.14        6.68      7.47 o 
  -4  10  11        0.24       -4.01      6.89 o 
  -3  10  11        1.36        3.06      3.05 o 
  -2  10  11        1.66        3.97      2.35 o 
  -1  10  11        0.06       -0.27      1.21 o 
   0  10  11       72.52       65.37      3.50 o 
   1  10  11       80.27       78.31      3.20 o 
   2  10  11        5.75        1.37      2.41 o 
   3  10  11        3.91        4.92      3.13 o 
   4  10  11        7.07        5.37      3.89 o 
   5  10  11        3.18       -6.50      6.50 o 
   6  10  11       49.49       58.83      9.80 o 
  -6  11  11        0.18        5.44     12.30 o 
  -5  11  11        0.01        8.15      8.72 o 
  -4  11  11       16.93       10.55     11.06 o 
  -3  11  11        0.33        0.70      6.50 o 
  -2  11  11        1.48        3.29      3.66 o 
  -1  11  11        0.01       -1.04      3.00 o 
   0  11  11        3.45        0.98      2.77 o 
   1  11  11        1.71        0.36      1.71 o 
   2  11  11        1.02        0.71      2.34 o 
   3  11  11        0.03        1.25      2.73 o 
   4  11  11       10.45       17.36      3.88 o 
   5  11  11        2.85        4.79      5.06 o 
  -4  12  11        0.69       20.43     22.24 o 
  -3  12  11        0.12      -10.84     11.21 o 
  -2  12  11        0.41       -5.98      6.73 o 
  -1  12  11        6.49        4.27      3.95 o 
   0  12  11        0.27        0.05      3.65 o 
   1  12  11        5.16       -1.17      4.17 o 
   2  12  11        4.87       -0.57      3.17 o 
   3  12  11        0.00        3.04      2.73 o 
  -2  13  11        0.11        2.52      4.96 o 
  -1  13  11        0.10       13.25     11.24 o 
   0  13  11        0.62       -0.90      3.82 o 
   1  13  11        1.76        0.96      3.82 o 
 -10   0  12        0.09        0.02      7.16 o 
  -8   0  12       15.49        3.49      7.43 o 
  -6   0  12        1.60        3.09      5.49 o 
  -4   0  12       88.89       96.52      4.96 o 
  -2   0  12        0.01       -0.47      2.25 o 
   0   0  12      626.08      637.35     17.59 o 
   2   0  12        0.80        0.05      5.90 o 
   4   0  12        5.03       -4.01      8.49 o 
   6   0  12        1.30        0.91      5.82 o 
   8   0  12       30.10        9.23     18.97 o 
 -10   1  12        0.46       -0.73      4.93 o 
  -9   1  12       10.77        8.89      6.00 o 
  -8   1  12        0.66       -0.68      3.08 o 
  -7   1  12        3.94        0.88      3.01 o 
  -6   1  12       14.72       22.47      3.48 o 
  -5   1  12       50.06       62.02      9.48 o 
  -4   1  12       45.63       44.52      7.77 o 
  -3   1  12        1.66        1.41      1.69 o 
  -2   1  12      507.62      471.35      5.34 o 
  -1   1  12       42.48       59.30      5.44 o 
   0   1  12        5.91        1.99      7.33 o 
   1   1  12        6.78        6.86      3.67 o 
   2   1  12        0.13       -3.68      3.68 o 
   3   1  12       40.75       44.18      3.93 o 
   4   1  12        0.86       -0.60      3.70 o 
   5   1  12       74.24       60.65      5.07 o 
   6   1  12       32.48       26.31      4.45 o 
   7   1  12        4.51       -4.92      4.92 o 
   8   1  12        0.06        0.97      4.39 o 
 -10   2  12        1.18       -0.23      4.80 o 
  -9   2  12        2.12        2.30      3.57 o 
  -8   2  12        7.64        4.39      3.31 o 
  -7   2  12       13.67       11.53      2.58 o 
  -6   2  12       16.94        8.12      4.82 o 
  -5   2  12        6.70        5.40      3.58 o 
  -4   2  12      269.42      289.70      7.66 o 
  -3   2  12       37.14       37.80      3.53 o 
  -2   2  12        7.69        9.02      3.71 o 
  -1   2  12      182.47      195.42      5.06 o 
   0   2  12      572.64      564.18      8.50 o 
   1   2  12       75.28       79.46      3.38 o 
   2   2  12       13.27       11.23      2.99 o 
   3   2  12       62.08       62.93      6.28 o 
   4   2  12       42.28       36.60      4.41 o 
   5   2  12       20.73       20.57      4.42 o 
   6   2  12        1.22        2.70      4.44 o 
   7   2  12        0.00       -2.01      4.02 o 
   8   2  12        1.99        5.68      6.59 o 
  -9   3  12        0.47        4.68      3.61 o 
  -8   3  12        3.31       -0.34      2.23 o 
  -7   3  12       10.56        6.52      3.36 o 
  -6   3  12       38.55       45.55      5.32 o 
  -5   3  12        0.91       -2.02      4.33 o 
  -4   3  12       60.75       55.33      5.37 o 
  -3   3  12       13.97       13.06      3.22 o 
  -2   3  12      299.63      271.43      7.65 o 
  -1   3  12      153.53      159.20      5.58 o 
   0   3  12       15.35       15.85      3.62 o 
   1   3  12       67.77       65.53      3.18 o 
   2   3  12        1.32        2.12      3.49 o 
   3   3  12       11.97        6.58      3.25 o 
   4   3  12        0.34        2.16      4.40 o 
   5   3  12        1.81        2.14      4.28 o 
   6   3  12        5.06        4.93      4.49 o 
   7   3  12        2.46       12.01      5.27 o 
   8   3  12       14.91        9.91      6.11 o 
  -9   4  12        0.05       -2.06      4.42 o 
  -8   4  12        2.25        1.03      2.67 o 
  -7   4  12       18.21        8.70      2.45 o 
  -6   4  12        0.76        2.89      4.38 o 
  -5   4  12       40.26       37.36      5.14 o 
  -4   4  12       74.39       76.17      4.12 o 
  -3   4  12       63.23       79.96      5.25 o 
  -2   4  12        5.62        5.66      4.30 o 
  -1   4  12        0.24       -2.55      4.45 o 
   0   4  12       78.28       69.51      2.62 o 
   1   4  12       13.34       16.63      3.03 o 
   2   4  12      738.59      784.55     11.08 o 
   3   4  12      409.82      423.62      6.95 o 
   4   4  12        0.01        1.82      3.34 o 
   5   4  12        6.52        9.84      4.32 o 
   6   4  12        3.91        9.12      4.68 o 
   7   4  12        1.73       -5.66      6.65 o 
   8   4  12       16.15       30.33      8.11 o 
  -9   5  12        0.34        2.88      6.88 o 
  -8   5  12        0.19       -1.32      4.68 o 
  -7   5  12        1.87        3.37      2.06 o 
  -6   5  12      109.89      114.91      8.88 o 
  -5   5  12        3.52        8.47      3.99 o 
  -4   5  12       20.18       23.11      3.05 o 
  -3   5  12        0.88        1.30      2.63 o 
  -2   5  12       65.74       64.84      3.93 o 
  -1   5  12       24.12       16.44      5.16 o 
   0   5  12       31.08       32.18      9.25 o 
   1   5  12        5.91       10.26      3.14 o 
   2   5  12      526.11      550.84      9.35 o 
   3   5  12        0.29       -1.11      2.87 o 
   4   5  12       14.90       14.38      3.97 o 
   5   5  12       35.46       27.51      5.29 o 
   6   5  12        0.63        0.77      4.08 o 
   7   5  12        1.48        9.21      5.72 o 
   8   5  12        1.51       -1.81      5.39 o 
  -9   6  12        0.63       -1.10      6.12 o 
  -8   6  12        7.90        0.33      5.02 o 
  -7   6  12        0.05        0.69      4.74 o 
  -6   6  12        8.08       -0.84      4.43 o 
  -5   6  12      137.31      146.90     10.56 o 
  -4   6  12       25.37       32.33      3.32 o 
  -3   6  12       27.17       33.76      3.78 o 
  -2   6  12        9.77       10.93      2.84 o 
  -1   6  12        0.22        0.22      3.17 o 
   0   6  12       20.67       17.38      4.87 o 
   1   6  12      220.15      233.17      6.49 o 
   2   6  12      165.05      177.96      5.91 o 
   3   6  12      129.33      130.27      6.08 o 
   4   6  12       38.83       46.78      4.42 o 
   5   6  12       40.22       44.70      5.09 o 
   6   6  12        6.14        2.73      3.94 o 
   7   6  12        0.73       -1.48      7.35 o 
  -8   7  12        0.13       -0.30      4.98 o 
  -7   7  12        8.42        0.13      4.57 o 
  -6   7  12        1.48       -0.97      3.37 o 
  -5   7  12       23.30       17.41      6.83 o 
  -4   7  12        0.00       -0.58      2.43 o 
  -3   7  12        5.39        5.31      2.33 o 
  -2   7  12       29.80       23.17      5.06 o 
  -1   7  12        1.17       -0.20      3.01 o 
   0   7  12       10.69       13.44      4.53 o 
   1   7  12       37.94       37.73      8.10 o 
   2   7  12       15.40       23.53      4.72 o 
   3   7  12       20.19       24.56      4.03 o 
   4   7  12        7.10        8.29      4.16 o 
   5   7  12        3.27       10.57      4.85 o 
   6   7  12        0.52        3.99      4.61 o 
   7   7  12        3.07       -0.92      5.40 o 
  -8   8  12        1.57        0.91      7.55 o 
  -7   8  12        2.64       -0.47      5.47 o 
  -6   8  12       35.45       35.92     12.11 o 
  -5   8  12       34.56       22.55      8.34 o 
  -4   8  12       58.33       51.60     10.70 o 
  -3   8  12        1.91        6.11      3.75 o 
  -2   8  12        1.65        0.32      2.25 o 
  -1   8  12        3.54        1.32      1.97 o 
   0   8  12      225.42      227.95      7.99 o 
   1   8  12       20.64       17.84      3.33 o 
   2   8  12       14.72       14.77      4.25 o 
   3   8  12        0.05       -0.35      2.92 o 
   4   8  12        8.23        1.84      4.84 o 
   5   8  12        0.59       -3.53      5.21 o 
   6   8  12        0.31       -0.22      4.51 o 
  -7   9  12        1.20        1.10      8.41 o 
  -6   9  12        0.01       -0.51     10.92 o 
  -5   9  12        2.40       -2.65      7.77 o 
  -4   9  12        1.87        1.06      6.12 o 
  -3   9  12        5.02        5.35      2.59 o 
  -2   9  12       32.28       30.50      1.86 o 
  -1   9  12       14.77       13.86      1.79 o 
   0   9  12        0.99       -0.38      2.75 o 
   1   9  12        8.94        2.64      2.78 o 
   2   9  12       28.19       24.07      3.48 o 
   3   9  12        0.01        0.15      3.71 o 
   4   9  12        0.23       -0.40      4.83 o 
   5   9  12        1.04        2.21      4.84 o 
   6   9  12        5.66        2.97     10.62 o 
  -6  10  12        2.17        0.71     10.29 o 
  -5  10  12        9.35       -0.05      6.83 o 
  -4  10  12        0.09        5.69      7.11 o 
  -3  10  12        0.58        4.66      8.17 o 
  -2  10  12        0.02        2.14      2.85 o 
  -1  10  12        1.08        0.06      1.73 o 
   0  10  12        0.05       -2.44      2.89 o 
   1  10  12        8.65        4.15      2.50 o 
   2  10  12        2.97        0.53      2.36 o 
   3  10  12        0.01        0.98      2.93 o 
   4  10  12        5.19        2.54      6.35 o 
   5  10  12        4.92        3.65      5.65 o 
  -5  11  12        0.85       -9.38     14.32 o 
  -4  11  12        0.00        7.39     13.56 o 
  -3  11  12        0.36       -2.49      7.96 o 
  -2  11  12        0.44        5.30      6.89 o 
  -1  11  12        1.78       -1.53      4.06 o 
   0  11  12        2.72        3.05      3.04 o 
   1  11  12       17.29        4.31      3.56 o 
   2  11  12        0.00        0.99      2.95 o 
   3  11  12        4.10        0.07      2.65 o 
   4  11  12        4.34       -1.94      3.91 o 
  -4  12  12       17.78       -0.01      7.57 o 
  -3  12  12        1.80        9.45      5.83 o 
  -2  12  12        0.27       -2.35      5.02 o 
  -1  12  12        2.00        6.23      5.44 o 
   0  12  12        5.26        5.00      5.25 o 
   1  12  12        2.25        1.84      4.49 o 
   2  12  12        0.07        3.09      5.26 o 
   3  12  12        2.48        6.00      3.30 o 
  -1  13  12        0.08       -2.15      5.59 o 
   0  13  12        0.39        3.95      5.31 o 
  -9   0  13        9.29       28.41     13.05 o 
  -7   0  13        0.68        3.02     11.39 o 
  -5   0  13        9.67        2.42      3.56 o 
  -3   0  13      187.27      198.29      4.85 o 
  -1   0  13       66.61       79.55     13.76 o 
   1   0  13        0.32        0.00      4.05 o 
   3   0  13       13.17        6.90      6.28 o 
   5   0  13      222.08      193.42      8.22 o 
   7   0  13        0.81        7.65     10.25 o 
  -9   1  13        5.85       10.02      7.33 o 
  -8   1  13        0.01       -4.78      5.16 o 
  -7   1  13        6.20        7.85      3.46 o 
  -6   1  13        0.23        2.58      3.70 o 
  -5   1  13       58.83       56.60      3.89 o 
  -4   1  13       28.73       33.10      3.61 o 
  -3   1  13       40.31       36.05      2.32 o 
  -2   1  13      161.70      164.17      4.26 o 
  -1   1  13      138.25      134.91      7.01 o 
   0   1  13       88.05       75.53      8.84 o 
   1   1  13        0.60        6.13      5.23 o 
   2   1  13        4.00        3.10      2.87 o 
   3   1  13        0.75        1.84      3.30 o 
   4   1  13       90.41       74.93      6.36 o 
   5   1  13       42.64       34.65      6.41 o 
   6   1  13       15.78        5.54      4.41 o 
   7   1  13        2.80        1.52      5.08 o 
   8   1  13        0.56        3.79      5.13 o 
  -9   2  13        0.11       -0.31      6.46 o 
  -8   2  13        2.04       -1.48      4.20 o 
  -7   2  13       12.80       10.09      4.15 o 
  -6   2  13        5.42        7.41      4.92 o 
  -5   2  13        6.73        6.04      4.27 o 
  -4   2  13       22.55       21.05      5.08 o 
  -3   2  13        5.56        7.52      3.97 o 
  -2   2  13      127.06      141.19      5.18 o 
  -1   2  13       12.60       12.99      1.56 o 
   0   2  13      120.70      124.62      7.75 o 
   1   2  13       39.00       45.49      3.95 o 
   2   2  13        1.09        2.58      3.66 o 
   3   2  13        9.49        8.81      3.98 o 
   4   2  13       84.79       83.54      4.88 o 
   5   2  13        6.52        7.26      4.12 o 
   6   2  13        1.53        9.27      6.50 o 
   7   2  13        0.24       12.24      4.64 o 
   8   2  13        3.88       10.29      6.85 o 
  -9   3  13        0.07        2.67      5.72 o 
  -8   3  13        3.89        5.92      6.00 o 
  -7   3  13       68.22       74.83      7.06 o 
  -6   3  13      117.11      126.94      8.48 o 
  -5   3  13       13.75       13.47      5.57 o 
  -4   3  13        3.07        2.48      3.08 o 
  -3   3  13        4.19        3.35      2.90 o 
  -2   3  13        9.30        7.75      3.57 o 
  -1   3  13       64.13       59.94      6.30 o 
   0   3  13      439.12      462.93      7.20 o 
   1   3  13      216.83      220.21      7.74 o 
   2   3  13        8.08        5.70      3.58 o 
   3   3  13       57.74       66.71      4.37 o 
   4   3  13       80.67       75.44      5.67 o 
   5   3  13       22.16       22.84      5.54 o 
   6   3  13        3.15        1.90      4.44 o 
   7   3  13       12.51       26.60      5.90 o 
   8   3  13        4.38       21.10      7.07 o 
  -9   4  13        2.66        4.89      6.00 o 
  -8   4  13       25.91        3.70      5.89 o 
  -7   4  13       29.70       30.02     11.98 o 
  -6   4  13       71.29       90.45      9.31 o 
  -5   4  13        8.00        8.48      4.13 o 
  -4   4  13        0.36        1.85      2.97 o 
  -3   4  13       12.32       15.66      3.43 o 
  -2   4  13       26.98       24.87      3.84 o 
  -1   4  13       80.63       81.66      6.80 o 
   0   4  13       61.87       66.63      4.30 o 
   1   4  13      154.05      155.39      4.42 o 
   2   4  13      110.22      109.02      5.19 o 
   3   4  13      287.50      334.83      6.75 o 
   4   4  13        2.33        4.59      3.59 o 
   5   4  13        1.94        3.07      3.90 o 
   6   4  13        6.93       16.91      4.93 o 
   7   4  13        4.63        1.27      8.02 o 
   8   4  13       11.56       13.58      7.20 o 
  -9   5  13        1.88       -6.32      6.32 o 
  -8   5  13       28.00       -1.89      5.29 o 
  -7   5  13        0.24       -0.74      4.91 o 
  -6   5  13       32.73       39.30     19.41 o 
  -5   5  13        5.82        0.65      2.95 o 
  -4   5  13        1.05        5.30      3.67 o 
  -3   5  13       13.69       13.47      2.89 o 
  -2   5  13       28.12       25.11      3.94 o 
  -1   5  13        8.61        9.22      4.07 o 
   0   5  13        3.09       11.47      5.44 o 
   1   5  13       21.36       21.01      3.61 o 
   2   5  13       27.05       38.60      5.32 o 
   3   5  13        7.98        6.14      3.89 o 
   4   5  13       23.02       29.04      5.14 o 
   5   5  13       24.28       18.96      4.50 o 
   6   5  13       20.64       35.88      6.47 o 
   7   5  13       11.94       20.47      5.85 o 
  -8   6  13       10.77        0.16      4.98 o 
  -7   6  13       19.54        1.81      4.81 o 
  -6   6  13        1.32        1.19      2.92 o 
  -5   6  13        1.61        0.99      2.95 o 
  -4   6  13        0.70        1.64      2.54 o 
  -3   6  13        0.05        0.99      3.31 o 
  -2   6  13        6.85        5.23      2.65 o 
  -1   6  13       21.34       22.69      4.65 o 
   0   6  13        2.45        6.27      4.68 o 
   1   6  13      118.54      134.48      6.38 o 
   2   6  13       56.71       61.41      4.44 o 
   3   6  13       87.14       95.33      6.29 o 
   4   6  13        5.56        3.97      3.40 o 
   5   6  13       18.42       38.94      7.51 o 
   6   6  13        0.20        6.10      4.62 o 
   7   6  13        7.35       15.98      6.42 o 
  -8   7  13        2.11       -1.25      5.99 o 
  -7   7  13        3.18        2.28      3.60 o 
  -6   7  13       22.92        0.16      4.86 o 
  -5   7  13       14.10        6.20      4.41 o 
  -4   7  13       18.92       14.01      5.83 o 
  -3   7  13       25.74       33.24      6.07 o 
  -2   7  13        0.56        0.31      2.79 o 
  -1   7  13       33.26       25.49      4.98 o 
   0   7  13       44.82       37.84      4.83 o 
   1   7  13      306.22      327.29      9.33 o 
   2   7  13      140.34      145.76      4.79 o 
   3   7  13        3.75        3.07      3.72 o 
   4   7  13       19.46       17.22      4.45 o 
   5   7  13        0.39        0.22      4.49 o 
   6   7  13        2.39        8.84      4.87 o 
   7   7  13        9.99       16.85      6.01 o 
  -7   8  13        7.65       -0.23      6.69 o 
  -6   8  13        4.76        0.15      6.32 o 
  -5   8  13        1.37       -1.04      2.83 o 
  -4   8  13        1.67        1.08      3.33 o 
  -3   8  13       10.97        8.28      2.89 o 
  -2   8  13        3.71        6.60      2.96 o 
  -1   8  13       31.63       30.78      4.97 o 
   0   8  13       57.29       58.69      7.71 o 
   1   8  13        0.11        0.65      3.94 o 
   2   8  13        0.21       -3.55      4.29 o 
   3   8  13        2.21        0.77      3.29 o 
   4   8  13        0.66        1.24      4.12 o 
   5   8  13        0.02        4.20      4.46 o 
   6   8  13        0.14        4.23      4.77 o 
  -7   9  13        0.06        0.03      6.80 o 
  -6   9  13        1.22       -0.78      9.46 o 
  -5   9  13        3.89       -0.26      5.92 o 
  -4   9  13        0.04        0.11      5.30 o 
  -3   9  13       10.37        7.46      2.17 o 
  -2   9  13        5.67        3.24      3.24 o 
  -1   9  13        0.78        0.11      2.57 o 
   0   9  13        4.25        2.24      3.97 o 
   1   9  13        3.65        1.34      2.84 o 
   2   9  13        0.83        3.05      3.25 o 
   3   9  13        0.04        0.02      4.21 o 
   4   9  13        4.79        3.18      5.39 o 
   5   9  13        2.54        5.16      6.39 o 
  -6  10  13        0.00       -0.24     11.72 o 
  -5  10  13        2.30       -0.06      7.02 o 
  -4  10  13        2.14        1.02      7.37 o 
  -3  10  13        4.58        4.31      5.77 o 
  -2  10  13        0.97        1.64      6.55 o 
  -1  10  13        1.39        2.49      2.28 o 
   0  10  13        0.10        1.67      2.18 o 
   1  10  13        0.05       -1.50      2.09 o 
   2  10  13        4.95       -0.26      3.47 o 
   3  10  13        0.08        5.89      3.93 o 
   4  10  13       15.38       12.33      6.45 o 
  -5  11  13        0.80       -7.99      8.83 o 
  -4  11  13        1.32        3.75      7.70 o 
  -3  11  13        0.26        4.08      5.74 o 
  -2  11  13        0.01       -3.27      6.75 o 
  -1  11  13        2.98        6.27      5.65 o 
   0  11  13        2.16       -2.63      5.42 o 
   1  11  13        6.69        8.94      5.63 o 
   2  11  13        0.58        1.84      2.62 o 
   3  11  13        0.42        1.77      4.74 o 
  -3  12  13        0.03       -4.92      5.78 o 
  -2  12  13        0.02        3.61      5.30 o 
  -1  12  13        1.59        1.54     11.56 o 
   0  12  13        0.97       11.52      5.96 o 
   1  12  13        1.35        1.56      5.96 o 
   2  12  13        0.82        4.36      4.16 o 
  -8   0  14        0.43      -15.28     15.28 o 
  -6   0  14        3.42        6.48     10.05 o 
  -4   0  14        7.05       -1.21      2.72 o 
  -2   0  14      119.18      130.85      5.75 o 
   0   0  14       89.68      113.04     17.16 o 
   2   0  14        2.39       -5.87      7.66 o 
   4   0  14        2.11        3.67      5.09 o 
   6   0  14        5.81        8.68      5.84 o 
   8   0  14        7.48       19.10     12.05 o 
  -9   1  14        1.89        1.71      7.92 o 
  -8   1  14        0.47       -1.42      9.40 o 
  -7   1  14        2.36       -1.71      3.32 o 
  -6   1  14       16.61       22.19      3.76 o 
  -5   1  14        6.21        3.93      2.86 o 
  -4   1  14       30.32       28.97      3.11 o 
  -3   1  14        0.00        0.55      2.68 o 
  -2   1  14       76.36       80.78      2.72 o 
  -1   1  14        0.10        8.30      8.54 o 
   0   1  14        2.68        2.29      5.47 o 
   1   1  14       26.94       28.23      5.27 o 
   2   1  14       10.38       14.11      3.16 o 
   3   1  14        9.01       11.09      3.49 o 
   4   1  14        1.22        5.02      3.66 o 
   5   1  14        0.46        6.89      5.11 o 
   6   1  14        0.32       -0.70      3.48 o 
   7   1  14        2.40        5.85      4.98 o 
   8   1  14        0.06        8.12      5.76 o 
  -9   2  14        0.00        2.88      7.73 o 
  -8   2  14        4.38        0.22      3.35 o 
  -7   2  14        1.91        0.36      3.58 o 
  -6   2  14        3.98        5.98      4.97 o 
  -5   2  14       67.72       78.27      9.57 o 
  -4   2  14       32.16       38.78      4.05 o 
  -3   2  14       20.52       20.97      3.50 o 
  -2   2  14       29.57       27.12      4.79 o 
  -1   2  14       17.51       21.80      3.62 o 
   0   2  14      295.41      306.71      7.43 o 
   1   2  14       98.33      102.20      4.71 o 
   2   2  14        1.10        1.40      3.07 o 
   3   2  14       39.80       33.39      3.76 o 
   4   2  14       14.17       12.56      4.23 o 
   5   2  14        8.41       11.90      6.75 o 
   6   2  14        7.62        0.84      5.80 o 
   7   2  14       15.31       16.29      5.42 o 
   8   2  14        7.03       21.69      6.66 o 
  -9   3  14        0.51       -4.04      8.17 o 
  -8   3  14        0.04        1.72      5.19 o 
  -7   3  14        3.70        5.14      4.77 o 
  -6   3  14        3.69        5.38      5.65 o 
  -5   3  14       17.74       17.31      4.97 o 
  -4   3  14        7.19        2.13      3.34 o 
  -3   3  14        0.48        1.42      2.71 o 
  -2   3  14        0.14        5.70      4.29 o 
  -1   3  14       42.83       46.10      5.86 o 
   0   3  14      106.81      116.72      4.54 o 
   1   3  14       43.79       55.68      3.25 o 
   2   3  14      195.27      195.21      7.54 o 
   3   3  14        3.79        8.42      4.25 o 
   4   3  14        1.22        2.49      4.18 o 
   5   3  14        0.35       -1.52      4.52 o 
   6   3  14       22.83       25.35      8.20 o 
   7   3  14        7.62       13.20      6.76 o 
  -9   4  14        4.43        4.23      5.75 o 
  -8   4  14        0.89        0.71      5.75 o 
  -7   4  14        8.64        3.10      4.74 o 
  -6   4  14       73.81       59.03     19.77 o 
  -5   4  14        3.08        2.30      3.25 o 
  -4   4  14       32.15       31.23      3.43 o 
  -3   4  14       19.16       16.83      4.79 o 
  -2   4  14        7.34        7.06      3.66 o 
  -1   4  14        6.77        7.47      4.85 o 
   0   4  14      161.23      161.01      9.45 o 
   1   4  14        0.42       -2.42      2.42 o 
   2   4  14        0.00        2.21      3.96 o 
   3   4  14        2.88        1.14      3.03 o 
   4   4  14        3.00       -1.34      3.57 o 
   5   4  14        0.07       -0.92      3.94 o 
   6   4  14        8.00       13.95      6.65 o 
   7   4  14        1.05        9.54      5.47 o 
  -8   5  14        8.73        1.92      5.45 o 
  -7   5  14       47.44       35.56     23.22 o 
  -6   5  14        0.03       -0.41      2.85 o 
  -5   5  14        0.46       -2.19      3.56 o 
  -4   5  14        5.93        5.23      2.89 o 
  -3   5  14        0.01        0.75      2.81 o 
  -2   5  14       10.68       10.57      3.76 o 
  -1   5  14       70.59       65.99      6.94 o 
   0   5  14        0.00        6.15      5.30 o 
   1   5  14      258.96      261.59      6.52 o 
   2   5  14        2.31        2.72      3.49 o 
   3   5  14       39.68       47.00      6.51 o 
   4   5  14        0.08       -3.54      3.54 o 
   5   5  14       12.59       15.56      5.54 o 
   6   5  14        2.90       12.78      4.83 o 
   7   5  14       36.70       60.00      6.55 o 
  -8   6  14       19.83        1.09      5.95 o 
  -7   6  14        8.90        1.54      3.52 o 
  -6   6  14        1.29        2.54      3.84 o 
  -5   6  14        1.65       -0.11      2.43 o 
  -4   6  14        0.15        0.48      2.98 o 
  -3   6  14        2.36        1.27      2.77 o 
  -2   6  14        2.71        4.74      3.13 o 
  -1   6  14        9.17       11.98      4.59 o 
   0   6  14       39.89       56.84      6.12 o 
   1   6  14       90.60      102.24      5.74 o 
   2   6  14       27.94       27.42      4.21 o 
   3   6  14        3.53        3.98      4.11 o 
   4   6  14        7.66        2.69      3.97 o 
   5   6  14        7.62        6.86      4.92 o 
   6   6  14        0.02        8.39      5.24 o 
   7   6  14        8.08       16.48      6.16 o 
  -7   7  14        0.01       -0.14      4.58 o 
  -6   7  14        6.54        1.01      3.04 o 
  -5   7  14        2.04        4.51      3.09 o 
  -4   7  14        7.29        1.00      3.63 o 
  -3   7  14        3.51        6.78      3.79 o 
  -2   7  14       35.30       45.48      4.57 o 
  -1   7  14       48.47       44.62      5.97 o 
   0   7  14       31.64       40.37      7.77 o 
   1   7  14       11.87       12.09      4.15 o 
   2   7  14       65.46       67.30      4.38 o 
   3   7  14        2.82        0.20      3.17 o 
   4   7  14        9.56        1.80      3.78 o 
   5   7  14        5.30        8.61      5.90 o 
   6   7  14        9.11        9.45      4.91 o 
  -7   8  14        4.83        0.95      7.49 o 
  -6   8  14        4.36        0.98      7.26 o 
  -5   8  14       11.98       -0.33      2.44 o 
  -4   8  14       12.54        2.33      3.55 o 
  -3   8  14       16.19        4.57      2.72 o 
  -2   8  14        9.79        7.07      3.18 o 
  -1   8  14       11.19       13.16      4.49 o 
   0   8  14       86.51       89.54      6.67 o 
   1   8  14       18.60       26.77      5.84 o 
   2   8  14       12.79       11.42      5.57 o 
   3   8  14       50.02       73.98      8.03 o 
   4   8  14        4.33        2.50      5.35 o 
   5   8  14        2.67        3.05      5.34 o 
  -6   9  14        0.43        1.12     10.07 o 
  -5   9  14       13.71        0.25      6.55 o 
  -4   9  14        0.02        0.00      5.70 o 
  -3   9  14        0.01        0.50      2.69 o 
  -2   9  14        4.77        2.30      2.53 o 
  -1   9  14       10.71        6.34      2.85 o 
   0   9  14        0.33        0.51      4.51 o 
   1   9  14       26.86        9.60      6.16 o 
   2   9  14       11.13        5.25      3.84 o 
   3   9  14       13.45       15.17      6.43 o 
   4   9  14       10.49        2.08      7.33 o 
   5   9  14       18.07       21.53      9.56 o 
  -5  10  14        0.82        0.20      6.76 o 
  -4  10  14        1.83        5.13      7.25 o 
  -3  10  14        6.99        9.41      8.83 o 
  -2  10  14       11.81        9.38      6.40 o 
  -1  10  14        8.04        7.51      6.03 o 
   0  10  14        0.00        9.93      5.89 o 
   1  10  14        0.03        3.49      4.49 o 
   2  10  14        0.57       10.71      6.14 o 
   3  10  14        0.24        1.99      3.79 o 
   4  10  14        3.59       -1.76     10.80 o 
  -4  11  14        6.10        7.45      8.41 o 
  -3  11  14        0.36        0.32      5.02 o 
  -2  11  14        2.01       13.26     10.94 o 
  -1  11  14        0.22       -6.72     12.16 o 
   0  11  14        0.85       -1.21      5.46 o 
   1  11  14        2.01        0.81      6.68 o 
   2  11  14        0.29        2.43      3.92 o 
   3  11  14        0.15        8.21      6.56 o 
  -1  12  14        0.11       10.81      9.86 o 
   0  12  14        0.42        1.59      6.70 o 
  -9   0  15        1.56      -14.39     19.18 o 
  -7   0  15        2.97       -3.12     18.98 o 
  -5   0  15      155.15      159.20      4.96 o 
  -3   0  15        6.82        3.81      1.78 o 
  -1   0  15      259.15      252.23     13.67 o 
   1   0  15       36.39       42.72     10.89 o 
   3   0  15       82.45       70.22      8.03 o 
   5   0  15        0.13       -0.02      4.68 o 
   7   0  15        3.20        5.62     13.62 o 
  -9   1  15        0.00        8.36     12.78 o 
  -8   1  15        1.44       -6.47     10.44 o 
  -7   1  15        8.86        9.36     10.73 o 
  -6   1  15        1.81        4.54      3.04 o 
  -5   1  15        4.61        1.12      3.59 o 
  -4   1  15        1.02       -0.75      1.94 o 
  -3   1  15      164.26      169.12      6.48 o 
  -2   1  15        1.81        3.02      1.11 o 
  -1   1  15        0.02        5.58      5.55 o 
   0   1  15        3.76        4.17      5.92 o 
   1   1  15       23.82       22.57      7.35 o 
   2   1  15       13.08       13.39      3.32 o 
   3   1  15       51.79       61.62      5.61 o 
   4   1  15        1.06       -0.58      3.34 o 
   5   1  15        0.01        2.23      4.47 o 
   6   1  15        0.91        1.47      5.39 o 
   7   1  15        0.54        6.73      5.10 o 
  -9   2  15        0.03       19.54     24.38 o 
  -8   2  15        3.09        3.03      4.14 o 
  -7   2  15        0.59        2.91      3.97 o 
  -6   2  15        1.27       -0.52      4.84 o 
  -5   2  15       60.64       67.31      5.65 o 
  -4   2  15        0.44        3.12      3.18 o 
  -3   2  15        2.15        2.86      3.04 o 
  -2   2  15        9.50        9.08      4.03 o 
  -1   2  15      300.61      297.42      4.31 o 
   0   2  15       30.45       30.45      2.65 o 
   1   2  15      128.89      153.52      6.51 o 
   2   2  15        1.00        1.33      2.81 o 
   3   2  15        0.39        1.79      3.21 o 
   4   2  15        8.15        8.32      4.14 o 
   5   2  15        0.92       -1.27      4.36 o 
   6   2  15        4.17       10.76      4.98 o 
   7   2  15        0.64        8.07      4.84 o 
  -8   3  15        1.25       -1.41      6.62 o 
  -7   3  15        8.65        6.63      4.68 o 
  -6   3  15        1.17        1.14      4.77 o 
  -5   3  15        5.16        4.43      3.58 o 
  -4   3  15        1.47       -1.88      3.35 o 
  -3   3  15       14.28       15.10      2.90 o 
  -2   3  15        0.67        2.61      4.45 o 
  -1   3  15       11.60       11.59      4.69 o 
   0   3  15      146.39      157.74      4.67 o 
   1   3  15      643.77      696.18      9.13 o 
   2   3  15      131.38      158.33      6.13 o 
   3   3  15        3.07        3.49      3.80 o 
   4   3  15        4.77        7.50      4.52 o 
   5   3  15        4.78        6.15      4.59 o 
   6   3  15       15.37       14.77      5.20 o 
   7   3  15        7.54        3.68      7.60 o 
  -8   4  15       10.30        8.72      7.47 o 
  -7   4  15        0.01       -3.17      5.30 o 
  -6   4  15        4.65        2.38      5.23 o 
  -5   4  15       18.76       14.17      3.81 o 
  -4   4  15        0.10        1.02      3.34 o 
  -3   4  15        3.30        3.71      3.21 o 
  -2   4  15       31.01       30.12      4.81 o 
  -1   4  15       29.85       24.64      5.40 o 
   0   4  15       67.38       65.70      4.51 o 
   1   4  15       20.05       18.31      3.01 o 
   2   4  15        4.66        2.26      2.97 o 
   3   4  15       74.62       77.85      5.01 o 
   4   4  15        4.17        3.80      3.78 o 
   5   4  15        0.01        1.53      4.09 o 
   6   4  15        1.85        5.97      6.43 o 
   7   4  15        5.93       15.78      7.49 o 
  -8   5  15        2.64        4.32      5.82 o 
  -7   5  15       27.12        7.40      6.82 o 
  -6   5  15        4.66        4.84      3.92 o 
  -5   5  15        1.06        1.92      3.09 o 
  -4   5  15        0.37       -1.98      3.19 o 
  -3   5  15       59.30       69.49      5.17 o 
  -2   5  15        5.18        4.10      3.58 o 
  -1   5  15       60.13       77.78      5.65 o 
   0   5  15      109.32      136.91      7.36 o 
   1   5  15       17.92       13.79      3.35 o 
   2   5  15       44.17       49.59      6.84 o 
   3   5  15        0.48       -1.04      3.07 o 
   4   5  15        0.48        3.67      4.15 o 
   5   5  15        3.46        6.46      4.54 o 
   6   5  15       13.24       15.55      5.26 o 
  -7   6  15        2.33        0.41      3.44 o 
  -6   6  15        0.83       -0.59      3.06 o 
  -5   6  15        4.13        1.15      3.19 o 
  -4   6  15        1.18        0.54      3.45 o 
  -3   6  15        0.55        0.35      2.50 o 
  -2   6  15        0.00        3.35      3.44 o 
  -1   6  15       27.27       19.38      5.37 o 
   0   6  15       63.66       64.53      7.68 o 
   1   6  15        1.67        1.59      4.03 o 
   2   6  15        4.21        4.22      3.64 o 
   3   6  15        1.07        1.61      4.13 o 
   4   6  15        1.38        5.60      4.07 o 
   5   6  15        3.62        6.91      5.04 o 
   6   6  15        3.74        8.67      6.07 o 
  -7   7  15       20.16        4.22      4.18 o 
  -6   7  15        2.07        1.09      3.63 o 
  -5   7  15        0.09       -0.20      3.30 o 
  -4   7  15        0.33        0.28      2.31 o 
  -3   7  15       38.61       38.29      7.22 o 
  -2   7  15       12.69        5.38      3.62 o 
  -1   7  15       64.13       69.38      5.75 o 
   0   7  15       24.35       19.12      6.93 o 
   1   7  15        5.74        7.44      3.86 o 
   2   7  15        0.97       -0.81      4.06 o 
   3   7  15        5.44        1.66      3.20 o 
   4   7  15        0.34        2.92      3.93 o 
   5   7  15        0.33       -4.75      5.49 o 
  -6   8  15        1.48        0.63      6.38 o 
  -5   8  15        0.79        0.73      6.04 o 
  -4   8  15        1.16       -0.28      2.39 o 
  -3   8  15        0.39        0.87      2.74 o 
  -2   8  15        0.00        0.64      2.65 o 
  -1   8  15       33.81       28.04     10.84 o 
   0   8  15        4.19        7.07      6.13 o 
   1   8  15       11.66       11.33      6.73 o 
   2   8  15        6.77        4.59      4.92 o 
   3   8  15        1.09        5.14      5.15 o 
   4   8  15        0.82       -1.71      4.67 o 
   5   8  15        0.04        2.53      6.89 o 
  -6   9  15        4.45       -0.56      9.77 o 
  -5   9  15        0.08       -0.74      6.76 o 
  -4   9  15        0.00        0.12      6.77 o 
  -3   9  15        1.34       -2.00      5.32 o 
  -2   9  15       24.67       11.21      3.56 o 
  -1   9  15        0.19       -0.51      3.13 o 
   0   9  15       17.71       14.82      5.83 o 
   1   9  15        0.45       -0.02      4.25 o 
   2   9  15        0.38       -0.94      4.30 o 
   3   9  15        2.93        2.72      5.66 o 
   4   9  15        0.09        1.72      6.03 o 
  -4  10  15        2.08        0.43      6.69 o 
  -3  10  15        0.00       10.57      6.68 o 
  -2  10  15        1.18       -5.98      7.86 o 
  -1  10  15        0.01        2.33      9.38 o 
   0  10  15        3.96        3.79      4.53 o 
   1  10  15        0.55        5.44      5.58 o 
   2  10  15        0.00       -2.20      4.03 o 
   3  10  15        0.41        7.31      5.03 o 
  -3  11  15        0.24       10.63      7.95 o 
  -2  11  15        0.76       14.66     11.84 o 
  -1  11  15        2.04        6.51      7.85 o 
   0  11  15        0.45       11.29     10.03 o 
   1  11  15        0.11        3.76      9.78 o 
  -8   0  16        0.16       33.29     26.78 o 
  -6   0  16       15.83        1.09     10.07 o 
  -4   0  16        8.36        3.13      2.70 o 
  -2   0  16       81.39       72.46      3.99 o 
   0   0  16      133.29      135.10     12.57 o 
   2   0  16        9.61       10.67      6.46 o 
   4   0  16        4.60        6.66      5.63 o 
   6   0  16       14.55       25.93      8.49 o 
  -8   1  16        0.11       -6.62     12.83 o 
  -7   1  16        0.50        5.02     10.36 o 
  -6   1  16        0.10        1.08      3.77 o 
  -5   1  16       21.00        8.97      8.47 o 
  -4   1  16       45.35       44.98      3.15 o 
  -3   1  16        5.73        3.96      2.24 o 
  -2   1  16      137.17      150.40      6.08 o 
  -1   1  16       63.08       74.77     10.78 o 
   0   1  16      134.94      141.86     13.45 o 
   1   1  16        5.35        6.91      3.24 o 
   2   1  16       10.84        9.53      3.68 o 
   3   1  16       90.50       99.06      5.84 o 
   4   1  16       44.93       35.22      7.97 o 
   5   1  16        0.09        5.18      4.51 o 
   6   1  16        5.50        7.32      5.26 o 
   7   1  16        0.02        4.57      5.28 o 
  -8   2  16        0.75      -12.87     12.87 o 
  -7   2  16        5.69        4.85      5.55 o 
  -6   2  16        3.89        4.10      3.49 o 
  -5   2  16        0.63       -0.38      2.77 o 
  -4   2  16       11.26       11.73      3.67 o 
  -3   2  16       15.43       10.77      3.39 o 
  -2   2  16      124.54      120.64      6.28 o 
  -1   2  16       97.76      102.62      5.26 o 
   0   2  16        2.76        0.41      3.42 o 
   1   2  16       36.15       36.94      4.16 o 
   2   2  16      388.03      386.19      7.78 o 
   3   2  16        0.00       -2.73      3.32 o 
   4   2  16       19.07       20.94      5.71 o 
   5   2  16        6.19        7.42      4.54 o 
   6   2  16        0.76       -3.68      4.87 o 
   7   2  16        0.67        3.48     12.65 o 
  -8   3  16        0.21       -0.62      5.58 o 
  -7   3  16       16.79       13.47      6.09 o 
  -6   3  16        0.74       -1.95      5.46 o 
  -5   3  16        1.04        2.75      3.69 o 
  -4   3  16        0.02       -2.27      3.37 o 
  -3   3  16       33.17       30.61      4.08 o 
  -2   3  16        1.56        2.09      4.54 o 
  -1   3  16       85.99       95.16      8.86 o 
   0   3  16      181.27      181.47      4.12 o 
   1   3  16       50.36       50.59      5.17 o 
   2   3  16       14.51       23.78      3.99 o 
   3   3  16        1.86       -2.87      4.09 o 
   4   3  16        7.96       11.76      6.63 o 
   5   3  16        0.07       -0.07      9.00 o 
   6   3  16        1.84        5.07      5.14 o 
  -8   4  16       15.66       12.16      8.08 o 
  -7   4  16        2.64        3.13      4.65 o 
  -6   4  16        0.55        4.10      4.10 o 
  -5   4  16        0.08        0.30      2.95 o 
  -4   4  16        7.54        4.06      3.19 o 
  -3   4  16       23.07       15.42      4.26 o 
  -2   4  16        0.28        3.28      3.88 o 
  -1   4  16        1.19       -0.10      5.16 o 
   0   4  16       17.41        8.20      7.94 o 
   1   4  16       11.55        9.78      3.48 o 
   2   4  16        8.94        5.75      3.40 o 
   3   4  16       11.27       10.19      5.53 o 
   4   4  16        7.17       14.32      6.16 o 
   5   4  16        6.83        3.43      4.73 o 
   6   4  16        0.69        2.17      5.34 o 
  -7   5  16        1.04        2.23      4.45 o 
  -6   5  16        0.00        1.04      3.24 o 
  -5   5  16        4.53        0.97      3.31 o 
  -4   5  16        6.10       10.06      3.72 o 
  -3   5  16        0.38       -0.08      2.75 o 
  -2   5  16        0.86       -0.41      3.07 o 
  -1   5  16        3.90        7.92      5.33 o 
   0   5  16        1.09        1.49      5.15 o 
   1   5  16        5.12       13.69      4.87 o 
   2   5  16        0.59       -1.70      3.12 o 
   3   5  16        9.48        8.87      6.49 o 
   4   5  16       36.63       33.73     11.52 o 
   5   5  16        4.09        4.19      4.45 o 
   6   5  16        7.52        7.20      6.14 o 
  -7   6  16        1.89        4.16      4.16 o 
  -6   6  16        0.21        2.15      4.03 o 
  -5   6  16        0.16        0.58      3.00 o 
  -4   6  16        3.69        3.28      3.15 o 
  -3   6  16       14.06       12.05      3.54 o 
  -2   6  16       55.17       65.54      4.47 o 
  -1   6  16       71.20       80.33      7.73 o 
   0   6  16       12.97       15.49      6.05 o 
   1   6  16        2.88       11.57      8.62 o 
   2   6  16       53.08       58.12      6.97 o 
   3   6  16        7.19        6.25      4.49 o 
   4   6  16        0.00        3.59      4.54 o 
   5   6  16       34.95       29.83     11.08 o 
  -6   7  16        0.08        1.20      3.33 o 
  -5   7  16        0.72        0.44      3.10 o 
  -4   7  16        3.42        1.85      3.57 o 
  -3   7  16        4.58        1.27      3.58 o 
  -2   7  16       16.03        5.82      4.04 o 
  -1   7  16       39.03       17.25     13.85 o 
   0   7  16        1.39        0.35      4.77 o 
   1   7  16       17.89       19.80      6.66 o 
   2   7  16        0.65        5.13      6.74 o 
   3   7  16        0.02        0.88      3.73 o 
   4   7  16        2.21        2.67      4.66 o 
   5   7  16        0.24       -0.78      4.90 o 
  -6   8  16        3.73       -0.66      6.72 o 
  -5   8  16        1.22        0.07      5.85 o 
  -4   8  16        0.29       -0.55      3.08 o 
  -3   8  16        0.04        0.26      2.90 o 
  -2   8  16        0.84        2.04      3.25 o 
  -1   8  16       12.98        8.05      4.45 o 
   0   8  16       15.83        4.61      5.65 o 
   1   8  16       11.79       19.51      6.65 o 
   2   8  16       15.07       15.36      7.41 o 
   3   8  16        0.20       -1.20      6.58 o 
   4   8  16        0.79       -5.42      5.93 o 
  -5   9  16        1.98       -0.55      7.38 o 
  -4   9  16        0.00        0.97      5.50 o 
  -3   9  16        0.01       -0.31      6.43 o 
  -2   9  16        7.90        8.17      3.39 o 
  -1   9  16       18.96       14.45      4.27 o 
   0   9  16        4.52        3.32      4.81 o 
   1   9  16        0.61        7.57      5.43 o 
   2   9  16        7.38        3.79      4.21 o 
   3   9  16        2.77        8.95      5.89 o 
  -4  10  16        0.01       -0.31      6.64 o 
  -3  10  16        0.19        9.18      7.95 o 
  -2  10  16        2.52        4.04     16.97 o 
  -1  10  16        2.02        3.85      7.60 o 
   0  10  16        2.72       -0.12      4.76 o 
   1  10  16        1.83        0.89      5.78 o 
   2  10  16        1.57       -2.98      3.94 o 
  -7   0  17        1.31      -13.48     13.48 o 
  -5   0  17        1.49        4.22      5.53 o 
  -3   0  17        3.37        4.06      2.44 o 
  -1   0  17       36.83       25.81      9.72 o 
   1   0  17       10.30       12.74     17.17 o 
   3   0  17        1.91        1.21      3.92 o 
   5   0  17        0.03        0.27      4.81 o 
  -8   1  17        0.35        2.40     11.86 o 
  -7   1  17       17.83       33.50     26.62 o 
  -6   1  17        6.53        8.14      4.73 o 
  -5   1  17        0.67        2.49      4.37 o 
  -4   1  17        0.30        2.34      2.06 o 
  -3   1  17        0.03       -2.17      2.17 o 
  -2   1  17       16.40       13.39      1.04 o 
  -1   1  17       57.91       63.46      7.39 o 
   0   1  17        1.35        2.77      2.53 o 
   1   1  17        0.01        2.94      2.96 o 
   2   1  17        2.59        1.61      4.25 o 
   3   1  17        2.34        3.11      3.77 o 
   4   1  17        2.11       -3.44      4.69 o 
   5   1  17       11.17       19.21      6.19 o 
   6   1  17        0.26       11.37      5.52 o 
  -8   2  17        0.36        1.17      9.82 o 
  -7   2  17        0.17        2.19      6.22 o 
  -6   2  17        1.39        2.05      2.91 o 
  -5   2  17        0.24       -0.18      2.85 o 
  -4   2  17        2.18       -0.35      2.93 o 
  -3   2  17        5.98        3.82      2.77 o 
  -2   2  17       10.74       13.42      4.71 o 
  -1   2  17        1.04        2.14      1.52 o 
   0   2  17       22.59       20.27      2.60 o 
   1   2  17        9.43        8.10      5.48 o 
   2   2  17       16.36        3.05      4.01 o 
   3   2  17        8.86        3.72      3.56 o 
   4   2  17        1.35       11.82      5.38 o 
   5   2  17        2.31       -4.45      4.45 o 
   6   2  17        0.29       -4.84      5.15 o 
  -7   3  17        1.84        6.43      8.84 o 
  -6   3  17        0.01        1.63      3.90 o 
  -5   3  17        0.25        4.46      4.26 o 
  -4   3  17        1.77        2.33      3.21 o 
  -3   3  17        2.51        1.54      2.62 o 
  -2   3  17      111.74      136.15      6.85 o 
  -1   3  17        0.03       -0.46      4.92 o 
   0   3  17        2.81        1.14      2.23 o 
   1   3  17       81.47       92.48      6.71 o 
   2   3  17        5.70        2.49      3.10 o 
   3   3  17        2.39       -1.66      3.49 o 
   4   3  17        1.58        0.77      4.10 o 
   5   3  17        0.29        0.98      4.36 o 
   6   3  17        0.52        0.87      4.57 o 
  -7   4  17        1.62        2.75      3.72 o 
  -6   4  17        0.98       -0.52      4.76 o 
  -5   4  17        0.42        2.57      3.57 o 
  -4   4  17        1.23       -0.21      3.06 o 
  -3   4  17       11.89       11.40      3.64 o 
  -2   4  17        5.16        3.87      3.82 o 
  -1   4  17       15.66       12.88      5.32 o 
   0   4  17        7.69        7.23      2.08 o 
   1   4  17       12.50       15.68      5.22 o 
   2   4  17        3.17        8.37      4.08 o 
   3   4  17       29.00       35.70      7.65 o 
   4   4  17        3.76        1.05      4.46 o 
   5   4  17       16.77       21.91      5.47 o 
   6   4  17        4.54        4.30      7.71 o 
  -7   5  17        0.05        1.67      5.67 o 
  -6   5  17        0.12        2.18      3.47 o 
  -5   5  17        1.14        0.32      2.91 o 
  -4   5  17        3.97        6.36      4.45 o 
  -3   5  17        0.50        1.96      4.65 o 
  -2   5  17       25.43       20.19      4.84 o 
  -1   5  17       12.55       10.48      5.34 o 
   0   5  17       13.43        7.29      6.15 o 
   1   5  17       16.01       14.32      3.98 o 
   2   5  17       47.37       49.06      4.49 o 
   3   5  17        2.35        0.69      3.29 o 
   4   5  17        0.27        2.58      5.03 o 
   5   5  17        7.73       11.26      7.43 o 
  -6   6  17        0.71        4.34      4.66 o 
  -5   6  17        0.01       -2.98      3.33 o 
  -4   6  17        0.01        1.36      3.18 o 
  -3   6  17        4.29        3.64      3.96 o 
  -2   6  17        3.55        3.44      3.82 o 
  -1   6  17       44.28       38.43     14.53 o 
   0   6  17        0.17        2.12      6.54 o 
   1   6  17       13.00       21.56      9.54 o 
   2   6  17        1.28       -0.49      2.62 o 
   3   6  17        2.36        0.10      3.36 o 
   4   6  17        8.88        9.30      6.22 o 
   5   6  17        7.37       11.13      7.12 o 
  -6   7  17        2.38        2.35      4.72 o 
  -5   7  17        0.24       -1.25      5.11 o 
  -4   7  17        0.06       -1.30      3.75 o 
  -3   7  17        0.89        0.78      3.20 o 
  -2   7  17        3.61        4.47      4.09 o 
  -1   7  17        5.36        1.72      4.81 o 
   0   7  17       16.18        8.48      6.29 o 
   1   7  17        5.14        9.37      6.52 o 
   2   7  17        9.41        9.28      6.88 o 
   3   7  17        0.14       -0.50      4.86 o 
   4   7  17        1.93        1.28     10.25 o 
  -5   8  17        1.29       -0.08      5.82 o 
  -4   8  17        2.17        0.45      3.10 o 
  -3   8  17        9.80        2.04      3.60 o 
  -2   8  17        0.99       -0.76      2.94 o 
  -1   8  17        9.95        3.39      4.29 o 
   0   8  17       22.19       10.21      7.47 o 
   1   8  17        0.15        7.05      9.23 o 
   2   8  17       23.63       10.10      5.95 o 
   3   8  17        0.87        4.39      5.80 o 
  -4   9  17        3.01       -0.09      4.99 o 
  -3   9  17        1.26        0.13      5.54 o 
  -2   9  17       11.65       -1.01      6.73 o 
  -1   9  17        1.88        2.52      4.10 o 
   0   9  17        5.10       -0.81      4.83 o 
   1   9  17       11.59       21.06      7.30 o 
   2   9  17       12.19       12.29      5.06 o 
  -2  10  17        0.63        4.19      9.40 o 
  -1  10  17        1.65        3.19      6.95 o 
   0  10  17        8.36        6.72     11.86 o 
  -6   0  18       23.35        0.21     15.63 o 
  -4   0  18        9.04       19.16      6.65 o 
  -2   0  18       43.67       32.15      3.60 o 
   0   0  18       66.17       64.98     19.06 o 
   2   0  18        3.48        0.17     10.13 o 
   4   0  18        2.12        1.13      6.28 o 
   6   0  18        6.01       12.47     13.84 o 
  -7   1  18        2.67        1.70      8.78 o 
  -6   1  18        0.00       -5.47      7.47 o 
  -5   1  18        1.41        2.52      4.18 o 
  -4   1  18       13.89        6.88      4.77 o 
  -3   1  18        6.00        3.33      3.14 o 
  -2   1  18        3.45        0.80      2.14 o 
  -1   1  18        3.36        3.15      2.59 o 
   0   1  18       29.62       33.26      4.56 o 
   1   1  18       15.20        3.23      4.92 o 
   2   1  18        0.07       -1.10      3.86 o 
   3   1  18        0.03       -0.82      3.35 o 
   4   1  18        1.84       -0.32      4.09 o 
   5   1  18        0.79        2.55      4.00 o 
  -7   2  18        2.88       -7.29      9.57 o 
  -6   2  18        0.18       -5.47      5.97 o 
  -5   2  18        0.02        1.01      2.54 o 
  -4   2  18        1.01        0.19      2.57 o 
  -3   2  18        0.36        1.29      3.37 o 
  -2   2  18       31.50       44.16      7.87 o 
  -1   2  18      141.62      147.81      9.69 o 
   0   2  18       75.45       72.25      9.57 o 
   1   2  18       16.56       10.04      4.77 o 
   2   2  18        5.17        0.13      3.81 o 
   3   2  18        0.02       -0.99      4.48 o 
   4   2  18        0.55       11.20      9.46 o 
   5   2  18       10.67       19.89      6.80 o 
  -7   3  18        0.04        0.51      5.54 o 
  -6   3  18        1.11        0.51      3.55 o 
  -5   3  18        0.01       -2.96      4.75 o 
  -4   3  18        4.14        3.82      3.53 o 
  -3   3  18        0.77        4.40      3.78 o 
  -2   3  18        3.65        1.88      4.33 o 
  -1   3  18       22.21       19.63      7.48 o 
   0   3  18       45.71       39.81     12.42 o 
   1   3  18       10.72        9.12      3.06 o 
   2   3  18        1.07        2.58      4.19 o 
   3   3  18        0.47        6.55      6.97 o 
   4   3  18        9.39        6.85      4.43 o 
   5   3  18        0.62        1.52      5.85 o 
  -7   4  18        0.44       -1.37      4.46 o 
  -6   4  18        0.16        2.23      3.37 o 
  -5   4  18        3.61        0.92      3.26 o 
  -4   4  18        0.38        2.21      3.07 o 
  -3   4  18       11.09       10.42      3.64 o 
  -2   4  18        3.96        2.78      3.98 o 
  -1   4  18       13.45        8.25      6.32 o 
   0   4  18        0.23       -5.46      8.31 o 
   1   4  18        8.74        3.74      3.70 o 
   2   4  18        0.29        0.69      3.73 o 
   3   4  18        0.74        1.13      5.74 o 
   4   4  18       22.21       28.08     11.72 o 
   5   4  18        7.21        5.83      5.50 o 
  -6   5  18        0.01       -3.86      3.86 o 
  -5   5  18        5.05        5.56      4.15 o 
  -4   5  18        0.66        0.01      3.56 o 
  -3   5  18        3.55        0.57      3.23 o 
  -2   5  18       13.33        9.75      4.26 o 
  -1   5  18        0.27        1.40      5.65 o 
   0   5  18        0.03        1.47      5.72 o 
   1   5  18        0.16       19.05     15.28 o 
   2   5  18        3.53       11.01      7.10 o 
   3   5  18       12.12       13.79      6.80 o 
   4   5  18        0.35        4.18      4.70 o 
  -6   6  18        0.00        1.15      4.04 o 
  -5   6  18        0.06        0.43      3.53 o 
  -4   6  18        4.80        0.04      2.85 o 
  -3   6  18       14.71        5.50      3.71 o 
  -2   6  18       14.67       10.90      4.25 o 
  -1   6  18        2.65        5.37      5.90 o 
   0   6  18        6.50        6.30      7.43 o 
   1   6  18        5.58      -12.73     12.73 o 
   2   6  18        2.54        3.84      5.80 o 
   3   6  18        0.10       -4.29      4.91 o 
   4   6  18        0.03       -4.99      4.99 o 
  -5   7  18        1.12       -1.75      3.51 o 
  -4   7  18        0.33       -1.07      3.40 o 
  -3   7  18        0.30        0.34      3.54 o 
  -2   7  18        2.46       -0.08      3.83 o 
  -1   7  18        0.42       -0.37      3.99 o 
   0   7  18        3.28        2.88      6.23 o 
   1   7  18        1.17        2.39      7.45 o 
   2   7  18        0.53        0.85      5.49 o 
   3   7  18        0.01       10.15      8.62 o 
  -4   8  18        6.00        3.90      5.60 o 
  -3   8  18       14.09        5.60      4.21 o 
  -2   8  18       13.55        6.39      4.19 o 
  -1   8  18        4.36        1.47      4.28 o 
   0   8  18        2.95        3.91      9.09 o 
   1   8  18        7.91       14.18      8.44 o 
   2   8  18        0.19       -1.74      5.43 o 
  -2   9  18        0.00        0.33      6.60 o 
  -1   9  18        2.25        2.73      3.93 o 
   0   9  18       14.81        9.14      7.73 o 
   1   9  18        0.85        2.12      6.40 o 
  -7   0  19       10.69        7.92     14.66 o 
  -5   0  19        0.27       -0.42      6.92 o 
  -3   0  19       45.27       33.11     11.32 o 
  -1   0  19       36.38       39.05     25.60 o 
   1   0  19        8.31       -1.12     10.55 o 
   3   0  19        0.72        0.62      3.95 o 
   5   0  19       14.74       35.47     19.04 o 
  -7   1  19        0.23       -0.02      5.69 o 
  -6   1  19        0.19       -1.96      4.98 o 
  -5   1  19        0.01        2.59      4.46 o 
  -4   1  19        0.56        2.24      4.33 o 
  -3   1  19        0.24       -1.90      2.96 o 
  -2   1  19       10.51       13.80      3.64 o 
  -1   1  19       14.28        9.14      2.75 o 
   0   1  19       64.99       63.28     25.26 o 
   1   1  19        4.56        0.15      2.95 o 
   2   1  19        1.68        1.19      3.94 o 
   3   1  19        5.02        2.05      5.09 o 
   4   1  19        0.43        4.45      3.82 o 
   5   1  19        0.04        5.25      5.01 o 
  -6   2  19        2.00        1.02      7.14 o 
  -5   2  19        0.00       -1.87      4.34 o 
  -4   2  19        5.08        0.24      2.56 o 
  -3   2  19        3.32       11.56      3.70 o 
  -2   2  19        0.18       -0.33      4.79 o 
  -1   2  19        3.49        8.08      6.57 o 
   0   2  19        1.67        0.76      2.05 o 
   1   2  19       34.11        0.46      7.33 o 
   2   2  19       13.59        0.85      3.49 o 
   3   2  19        0.06        1.10      3.60 o 
   4   2  19        2.01        2.07      5.01 o 
   5   2  19        8.24       10.83      5.16 o 
  -6   3  19        0.51        4.93      6.60 o 
  -5   3  19        4.71        4.48      3.78 o 
  -4   3  19        9.46       12.25      3.31 o 
  -3   3  19        7.64       12.58      4.83 o 
  -2   3  19        1.85        4.21      4.41 o 
  -1   3  19        0.67        6.82      6.39 o 
   0   3  19       50.69       43.29     31.64 o 
   1   3  19        4.29       -1.94      3.86 o 
   2   3  19        2.82        5.08      9.39 o 
   3   3  19       18.25        1.23      4.97 o 
   4   3  19        1.93        8.40      7.01 o 
  -6   4  19        0.03        2.85      4.56 o 
  -5   4  19        0.94        4.16      3.86 o 
  -4   4  19        0.95        4.87      3.80 o 
  -3   4  19        2.04        4.22      3.89 o 
  -2   4  19        8.76       13.03      4.98 o 
  -1   4  19       18.66       14.97      6.78 o 
   0   4  19        0.04        0.81      7.29 o 
   1   4  19       13.81       16.45     16.77 o 
   2   4  19        2.95        8.93      5.09 o 
   3   4  19        2.49        1.15      3.64 o 
   4   4  19        0.73        1.62      4.13 o 
  -5   5  19        0.05        9.48      4.18 o 
  -4   5  19        6.11        5.73      3.88 o 
  -3   5  19        2.16       -0.99      3.26 o 
  -2   5  19        0.26        0.71      4.57 o 
  -1   5  19        6.06        3.86      7.37 o 
   0   5  19        0.25        1.30      5.48 o 
   1   5  19        0.10        5.90      8.05 o 
   2   5  19        0.16        2.06      9.30 o 
   3   5  19        3.20        3.02      4.77 o 
   4   5  19        3.89       -4.58      6.44 o 
  -5   6  19        0.46        3.05      3.90 o 
  -4   6  19        2.07        0.44      3.68 o 
  -3   6  19        3.31        1.05      3.25 o 
  -2   6  19        1.52        2.41      4.64 o 
  -1   6  19        9.10        4.84      5.11 o 
   0   6  19        5.75       16.66      8.38 o 
   1   6  19        0.67        2.11      8.53 o 
   2   6  19        0.05       16.34     11.62 o 
   3   6  19        0.04        6.63      6.93 o 
  -4   7  19        4.33        2.86      3.51 o 
  -3   7  19       17.65        3.29      5.30 o 
  -2   7  19        0.06        1.02      4.18 o 
  -1   7  19        1.73        4.58      5.04 o 
   0   7  19       15.62       21.23      7.89 o 
   1   7  19        2.37       21.37      7.85 o 
   2   7  19        1.95        3.59     12.49 o 
  -3   8  19        0.07       -0.56      3.61 o 
  -2   8  19        0.22       -0.20      4.13 o 
  -1   8  19        0.69        0.92      5.70 o 
   0   8  19        9.03        1.97      6.90 o 
   1   8  19        0.70       -0.29      6.89 o 
  -6   0  20        1.03       -4.70      8.39 o 
  -4   0  20        0.01        9.20      7.02 o 
  -2   0  20       23.28       20.07      7.62 o 
   0   0  20        6.65        0.25      9.75 o 
   2   0  20        6.87        1.82      4.57 o 
   4   0  20        5.99        6.55     12.02 o 
  -6   1  20        0.60        1.82      6.19 o 
  -5   1  20        0.01        9.19      5.55 o 
  -4   1  20        5.68       12.74      5.52 o 
  -3   1  20       12.42       12.88      6.81 o 
  -2   1  20        4.92        4.43      5.02 o 
  -1   1  20        3.06        3.00      5.07 o 
   0   1  20        0.09        0.30      7.97 o 
   1   1  20        1.84       -0.92      4.76 o 
   2   1  20        3.98       -0.74      5.36 o 
   3   1  20        2.48       -2.32      4.80 o 
   4   1  20        0.29        1.71      3.60 o 
  -6   2  20        0.51       -1.23      5.63 o 
  -5   2  20        0.10       -1.26      4.89 o 
  -4   2  20        4.10       11.34      5.06 o 
  -3   2  20       33.56       40.12      4.65 o 
  -2   2  20        2.90       -0.27      2.58 o 
  -1   2  20        3.43       -0.63      4.56 o 
   0   2  20        0.61        0.09      7.95 o 
   1   2  20        0.98       -0.32      8.57 o 
   2   2  20        0.48        0.50      3.40 o 
   3   2  20        0.00        1.03      3.72 o 
   4   2  20        3.59        4.36      7.15 o 
  -5   3  20        0.43        2.21      5.00 o 
  -4   3  20        0.09       -0.57      2.87 o 
  -3   3  20       13.66       13.94      3.71 o 
  -2   3  20        3.65        3.51      4.61 o 
  -1   3  20        1.44       -1.89      4.98 o 
   0   3  20        1.32       -0.51      8.38 o 
   1   3  20        6.15        7.57     10.95 o 
   2   3  20        1.57       22.40     12.43 o 
   3   3  20        0.54        5.04      5.65 o 
  -5   4  20        5.30        7.95      4.74 o 
  -4   4  20       16.53       16.02      5.37 o 
  -3   4  20        0.44        3.62      4.27 o 
  -2   4  20        0.81        5.56      4.63 o 
  -1   4  20        2.43        2.05      4.63 o 
   0   4  20       12.61       12.56      7.81 o 
   1   4  20        1.13        4.00      8.18 o 
   2   4  20        0.45       -9.63      9.82 o 
   3   4  20        0.94       -4.24      7.39 o 
  -4   5  20        0.94        1.51      3.64 o 
  -3   5  20        0.65        1.13      3.47 o 
  -2   5  20        2.20        6.59      5.00 o 
  -1   5  20        5.08        2.97      4.94 o 
   0   5  20        2.42        8.24      6.50 o 
   1   5  20        0.26       -8.19      8.89 o 
   2   5  20        0.34       -2.14      9.05 o 
   3   5  20        6.16       -1.84      7.42 o 
  -4   6  20        3.06        2.27      4.63 o 
  -3   6  20        1.73        3.32      4.04 o 
  -2   6  20        1.72        8.95      7.46 o 
  -1   6  20        0.20        4.35      4.99 o 
   0   6  20        0.12       11.17      6.88 o 
   1   6  20        2.08        0.81      7.29 o 
   2   6  20        1.37        3.35     13.65 o 
  -2   7  20        7.29        8.76      5.25 o 
  -1   7  20        1.49        6.61      5.20 o 
   0   7  20        8.50       20.51      8.21 o 
  -5   0  21        0.23        8.39      9.38 o 
  -3   0  21        0.00       -9.16      9.16 o 
  -1   0  21       10.99       10.15      7.77 o 
   1   0  21        2.81       -0.17      3.82 o 
   3   0  21        3.45       13.10     29.81 o 
  -5   1  21        1.95       10.87      5.88 o 
  -4   1  21        0.00        6.68      5.25 o 
  -3   1  21       10.62       15.55      6.71 o 
  -2   1  21       37.53       30.81      9.09 o 
  -1   1  21        5.04        1.74      4.92 o 
   0   1  21        0.14        0.02      6.45 o 
   1   1  21        3.55        2.19      8.68 o 
   2   1  21        0.24       -0.62      3.87 o 
   3   1  21        1.67        2.68      3.93 o 
  -5   2  21        0.23       11.31      5.44 o 
  -4   2  21        0.02       -0.40      4.38 o 
  -3   2  21        2.70        4.76      5.55 o 
  -2   2  21        3.33        7.61      5.30 o 
  -1   2  21        5.68        3.12      5.52 o 
   0   2  21        2.98       -0.10      6.63 o 
   1   2  21        0.03       -0.80      8.08 o 
   2   2  21        0.68       -0.36      8.84 o 
   3   2  21        0.02       10.74     10.24 o 
  -4   3  21        0.03       -5.50      5.50 o 
  -3   3  21       11.66        4.34      7.16 o 
  -2   3  21        4.05        5.96      3.89 o 
  -1   3  21        0.04       -0.29      4.91 o 
   0   3  21        0.40        1.44      6.87 o 
   1   3  21        0.43       -0.69      9.91 o 
   2   3  21        0.33       -8.21     13.30 o 
  -4   4  21        0.60       -3.92      5.62 o 
  -3   4  21        0.10        0.71      3.91 o 
  -2   4  21        2.50        1.37      4.63 o 
  -1   4  21        0.24       -1.45      4.65 o 
   0   4  21        0.51        2.34      6.37 o 
   1   4  21        1.64       -0.33      9.55 o 
   2   4  21        0.48       40.09     30.91 o 
  -3   5  21        0.24        1.69      4.30 o 
  -2   5  21        0.03        1.70      5.68 o 
  -1   5  21        0.24        2.48      5.23 o 
   0   5  21        0.01        9.01      7.93 o 
   1   5  21        1.34       -0.50      6.45 o 
  -1   6  21        2.96       -2.73      5.00 o 
  -4   0  22       10.06       13.40      8.60 o 
  -2   0  22       27.00        2.68     12.33 o 
   0   0  22        4.10       -1.66     19.42 o 
  -4   1  22        0.01       -1.94      7.41 o 
  -3   1  22        7.07       17.05      6.57 o 
  -2   1  22       17.76       11.57      6.63 o 
  -1   1  22        1.40       -1.87      5.75 o 
   0   1  22        0.01       -0.36      7.63 o 
   1   1  22        0.07       -0.70      8.86 o 
  -3   2  22        7.60        3.61      6.78 o 
  -2   2  22       22.36       13.63      6.50 o 
  -1   2  22        0.37        1.76      5.67 o 
   0   2  22        6.75       -0.31      6.87 o 
   1   2  22        0.15        0.03     10.38 o 
  -3   3  22        7.23        2.41      5.20 o 
  -2   3  22        0.09        1.16      5.48 o 
  -1   3  22        2.02        1.43      5.26 o 
   0   3  22        1.80        0.83      6.63 o 
   1   3  22        0.04       -0.14     11.26 o 
  -2   4  22        0.06       10.05     14.32 o 
  -1   4  22        8.26        2.69      5.69 o 
                                                 
